# Supplementary material for: Genome sequence analysis of Helicobacter pylori strains associated with gastric ulceration and gastric cancer
Source: BMC Genomics. 2009 Jan 5;10:3. doi: 10.1186/1471-2164-10-3 (PMC2627912; doi:10.1186/1471-2164-10-3)
Supplement: Additional File 1 — Genes present in all five of the H. pylori strains analyzed. This file contains a list of genes that are present in all five of the H. pylori strains analyzed (26695, J99, HPAG1, 98-10, and B128). [file 1471-2164-10-3-S1.xls]

## Sheet: Sheet1_Query
Supplementary Table 1. Genes present in all five of the strains analyzed.
26695 Gene No.	TIGR Common Name	TIGR Gene Symbol	TIGR Main role	TIGR subrole
HP0001			hypothetical protein
HP0002	6,7-dimethyl-8-ribityllumazine synthase	ribE	Biosynthesis of cofactors, prosthetic groups, and carriers	Riboflavin, FMN, and FAD
HP0003	3-deoxy-d-manno-octulosonic acid 8-phosphate synthetase	kdsA	Cell envelope	Biosynthesis and degradation of surface polysaccharides and lipopolysaccharides
HP0004	carbonic anhydrase	icfA	Central intermediary metabolism	Other
HP0005	orotidine 5'-phosphate decarboxylase	pyrF	Purines, pyrimidines, nucleosides, and nucleotides	Pyrimidine ribonucleotide biosynthesis
HP0006	pantoate-beta-alanine ligase	panC	Biosynthesis of cofactors, prosthetic groups, and carriers	Pantothenate and coenzyme A
HP0010	chaperone and heat shock protein	groEL	Protein fate	Protein folding and stabilization
HP0011	co-chaperone	groES	Protein fate	Protein folding and stabilization
HP0012	DNA primase	dnaG	DNA metabolism	DNA replication, recombination, and repair
HP0013			hypothetical protein
HP0014			hypothetical protein
HP0015			hypothetical protein
HP0016			hypothetical protein
HP0017	virB4 homolog	virB4	Cellular processes	Pathogenesis
HP0018	lipoprotein, putative	No Data	Cell envelope	Other
HP0019	chemotaxis protein	cheV	Cellular processes	Chemotaxis and motility
HP0020	carboxynorspermidine decarboxylase	nspC	Central intermediary metabolism	Polyamine biosynthesis
HP0021			hypothetical protein
HP0022	conserved hypothetical integral membrane protein	No Data	Hypothetical proteins	Conserved
HP0026	citrate synthase	gltA	Energy metabolism	TCA cycle
HP0027	isocitrate dehydrogenase	icd	Energy metabolism	TCA cycle
HP0028	conserved hypothetical secreted protein	No Data	Hypothetical proteins	Conserved
HP0029	dethiobiotin synthetase	bioD	Biosynthesis of cofactors, prosthetic groups, and carriers	Biotin
HP0031			hypothetical protein
HP0032	conserved hypothetical protein	No Data	Hypothetical proteins	Conserved
HP0033	ATP-dependent C1p protease	clpA	Protein fate	Degradation of proteins, peptides, and glycopeptides
HP0034	aspartate 1-decarboxylase	panD	Biosynthesis of cofactors, prosthetic groups, and carriers	Pantothenate and coenzyme A
HP0035	conserved hypothetical protein	No Data	Hypothetical proteins	Conserved
HP0036			hypothetical protein
HP0037	NADH-ubiquinone oxidoreductase subunit	No Data	Energy metabolism	Aerobic
HP0038			hypothetical protein
HP0040			hypothetical protein
HP0042	trbI protein	No Data	Cellular processes	DNA transformation
HP0043	mannose-6-phosphate isomerase	pmi	Purines, pyrimidines, nucleosides, and nucleotides	Sugar-nucleotide biosynthesis and conversions
HP0044	GDP-D-mannose dehydratase	rfbD	Cell envelope	Biosynthesis and degradation of surface polysaccharides and lipopolysaccharides
HP0045	nodulation protein	nolK	Purines, pyrimidines, nucleosides, and nucleotides	Sugar-nucleotide biosynthesis and conversions
HP0047	hydrogenase expression/formation protein	hypE	Central intermediary metabolism	Other
HP0048	transcriptional regulator	hypF	Regulatory functions	Other
HP0049			hypothetical protein
HP0055	proline permease	putP	Transport and binding proteins	Amino acids, peptides and amines
HP0056	delta-1-pyrroline-5-carboxylate dehydrogenase	No Data	Energy metabolism	Amino acids and amines
HP0057	lipoprotein, putative	No Data	Cell envelope	Other
HP0061			hypothetical protein
HP0062			hypothetical protein
HP0064			hypothetical protein
HP0065			hypothetical protein
HP0066	conserved hypothetical ATP-binding protein	No Data	Hypothetical proteins	Conserved
HP0067	urease accessory protein	ureH	Central intermediary metabolism	Other
HP0068	urease accessory protein	ureG	Central intermediary metabolism	Other
HP0069	urease accessory protein	ureF	Central intermediary metabolism	Other
HP0070	urease accessory protein	ureE	Central intermediary metabolism	Other
HP0071	urease accessory protein	ureI	Central intermediary metabolism	Other
HP0072	urease beta subunit (urea amidohydrolase)	ureB	Central intermediary metabolism	Other
HP0073	urease, alpha subunit	ureA	Central intermediary metabolism	Other
HP0074	signal peptidase II	lspA	Protein fate	Protein and peptide secretion and trafficking
HP0075	urease protein	ureC	Central intermediary metabolism	Other
HP0076	ribosomal protein S20	rps20	Protein synthesis	Ribosomal proteins: synthesis and modification
HP0077	peptide chain release factor RF-1	prfA	Protein synthesis	Translation factors
HP0080			hypothetical protein
HP0083	ribosomal protein S9	rps9	Protein synthesis	Ribosomal proteins: synthesis and modification
HP0084	ribosomal protein L13	rpl13	Protein synthesis	Ribosomal proteins: synthesis and modification
HP0085			hypothetical protein
HP0086	conserved hypothetical protein	No Data	Hypothetical proteins	Conserved
HP0087	lipoprotein, putative	No Data	Cell envelope	Other
HP0088	RNA polymerase sigma-70 factor	rpoD	Regulatory functions	Other
HP0089	pfs protein	pfs	Unknown function	General
HP0090	malonyl coenzyme A-acyl carrier protein transacylase	fabD	Fatty acid and phospholipid metabolism	Biosynthesis
HP0092	type II restriction enzyme M protein	hsdM	DNA metabolism	Restriction/modification
HP0094	conserved hypothetical protein	No Data	Cell envelope	Biosynthesis and degradation of surface polysaccharides and lipopolysaccharides
HP0095			hypothetical protein
HP0096	phosphoglycerate dehydrogenase	No Data	Amino acid biosynthesis	Serine family
HP0097			hypothetical protein
HP0098	threonine synthase	thrC	Amino acid biosynthesis	Aspartate family
HP0100	conserved hypothetical protein	No Data	Hypothetical proteins	Conserved
HP0101			hypothetical protein
HP0102	conserved hypothetical protein	No Data	Hypothetical proteins	Conserved
HP0104	2',3'-cyclic-nucleotide 2'-phosphodiesterase	cpdB	Purines, pyrimidines, nucleosides, and nucleotides	Salvage of nucleosides and nucleotides
HP0105	conserved hypothetical protein	No Data	Hypothetical proteins	Conserved
HP0106	cystathionine gamma-synthase	metB	Amino acid biosynthesis	Aspartate family
HP0107	cysteine synthetase	cysK	Amino acid biosynthesis	Serine family
HP0108			hypothetical protein
HP0109	chaperone and heat shock protein 70	dnaK	Protein fate	Protein folding and stabilization
HP0110	co-chaperone and heat shock protein	grpE	Protein fate	Protein folding and stabilization
HP0111			hypothetical protein
HP0112			hypothetical protein
HP0113			hypothetical protein
HP0114			hypothetical protein
HP0115	flagellin B	flaB	Cellular processes	Chemotaxis and motility
HP0116	DNA topoisomerase I	topA	DNA metabolism	DNA replication, recombination, and repair
HP0117	conserved hypothetical protein	No Data	Hypothetical proteins	Conserved
HP0121	phosphoenolpyruvate synthase	ppsA	Energy metabolism	Glycolysis/gluconeogenesis
HP0123	threonyl-tRNA synthetase	thrS	Protein synthesis	tRNA aminoacylation
HP0124	translation initiation factor IF-3	infC	Protein synthesis	Translation factors
HP0125	ribosomal protein L35	rpl35	Protein synthesis	Ribosomal proteins: synthesis and modification
HP0126	ribosomal protein L20	rpl20	Protein synthesis	Ribosomal proteins: synthesis and modification
HP0127	outer membrane protein	omp4	Cell envelope	Other
HP0129			hypothetical protein
HP0130			hypothetical protein
HP0132	L-serine deaminase	sdaA	Energy metabolism	Amino acids and amines
HP0133	serine transporter	sdaC	Transport and binding proteins	Amino acids, peptides and amines
HP0134	3-deoxy-D-arabino-heptulosonate 7-phosphate synthase	dhs1	Amino acid biosynthesis	Aromatic amino acid family
HP0135	lipoprotein, putative	No Data	Cell envelope	Other
HP0136	bacterioferritin comigratory protein	bcp	Unknown function	General
HP0137			hypothetical protein
HP0138	conserved hypothetical iron-sulfur protein	No Data	Hypothetical proteins	Conserved
HP0139	conserved hypothetical secreted protein	No Data	Hypothetical proteins	Conserved
HP0140	L-lactate permease	lctP	Transport and binding proteins	Carbohydrates, organic alcohols, and acids
HP0141	L-lactate permease	lctP	Transport and binding proteins	Carbohydrates, organic alcohols, and acids
HP0142	A/G-specific adenine glycosylase	mutY	DNA metabolism	DNA replication, recombination, and repair
HP0144	cytochrome c oxidase, heme b and copper-binding subunit, membrane-bound	fixN	Energy metabolism	Electron transport
HP0145	cytochrome c oxidase, monoheme subunit, membrane-bound	fixO	Energy metabolism	Electron transport
HP0146	cbb3-type cytochrome c oxidase subunit Q	CcoQ	Energy metabolism	Electron transport
HP0147	cytochrome c oxidase, diheme subunit, membrane-bound	fixP	Energy metabolism	Electron transport
HP0148			hypothetical protein
HP0149			hypothetical protein
HP0150			hypothetical protein
HP0151	conserved hypothetical membrane protein	No Data	Hypothetical proteins	Conserved
HP0152			hypothetical protein
HP0153	recombinase	recA	DNA metabolism	DNA replication, recombination, and repair
HP0154	enolase	eno	Energy metabolism	Glycolysis/gluconeogenesis
HP0155			hypothetical protein
HP0156			hypothetical protein
HP0157	shikimic acid kinase I	aroK	Amino acid biosynthesis	Aromatic amino acid family
HP0158			hypothetical protein
HP0159	lipopolysaccharide 1,2-glucosyltransferase	rfaJ	Cell envelope	Biosynthesis and degradation of surface polysaccharides and lipopolysaccharides
HP0160	conserved hypothetical secreted protein	No Data	Cell envelope	Biosynthesis and degradation of murein sacculus and peptidoglycan
HP0162	conserved hypothetical protein	No Data	Hypothetical proteins	Conserved
HP0163	delta-aminolevulinic acid dehydratase	hemB	Biosynthesis of cofactors, prosthetic groups, and carriers	Heme, porphyrin, and cobalamin
HP0164	signal-transducing protein, histidine kinase	No Data	Regulatory functions	Other
HP0166	response regulator	ompR	Regulatory functions	Other
HP0167			hypothetical protein
HP0168			hypothetical protein
HP0169	collagenase	prtC	Protein fate	Degradation of proteins, peptides, and glycopeptides
HP0170			hypothetical protein
HP0171	peptide chain release factor RF-2	prfB	Protein synthesis	Translation factors
HP0173	flagellar biosynthetic protein	fliR	Cellular processes	Chemotaxis and motility
HP0174	membrane protein, putative	No Data	Cell envelope	Other
HP0175	cell binding factor 2	No Data	Cell envelope	Other
HP0176	fructose-bisphosphate aldolase	tsr	Energy metabolism	Glycolysis/gluconeogenesis
HP0177	translation elongation factor EF-P	efp	Protein synthesis	Translation factors
HP0178	spore coat polysaccharide biosynthesis protein E	No Data	Cell envelope	Biosynthesis and degradation of surface polysaccharides and lipopolysaccharides
HP0179	ABC transporter, ATP-binding protein	No Data	Transport and binding proteins	Unknown substrate
HP0180	apolipoprotein N-acyltransferase	cute	Cell envelope	Other
HP0181			hypothetical protein
HP0182	lysyl-tRNA synthetase	lysS	Protein synthesis	tRNA aminoacylation
HP0183	serine hydroxymethyltransferase	glyA	Amino acid biosynthesis	Serine family
HP0184			hypothetical protein
HP0185			hypothetical protein
HP0189	conserved hypothetical integral membrane protein	No Data	Hypothetical proteins	Conserved
HP0190	conserved hypothetical secreted protein	No Data	Hypothetical proteins	Conserved
HP0191	fumarate reductase, iron-sulfur subunit	frdB	Energy metabolism	Anaerobic
HP0192	fumarate reductase, flavoprotein subunit	frdA	Energy metabolism	Anaerobic
HP0193	fumarate reductase, cytochrome b subunit	frdC	Energy metabolism	Anaerobic
HP0194	triosephosphate isomerase	tpi	Energy metabolism	Glycolysis/gluconeogenesis
HP0195	enoyl-(acyl-carrier-protein) reductase (NADH)	fabI	Fatty acid and phospholipid metabolism	Biosynthesis
HP0196	UDP-3-0-(3-hydroxymyristoyl) glucosamine N-acyltransferase	lpxD	Cell envelope	Biosynthesis and degradation of surface polysaccharides and lipopolysaccharides
HP0197	S-adenosylmethionine synthetase 2	metX	Central intermediary metabolism	Other
HP0198	nucleoside diphosphate kinase	ndk	Purines, pyrimidines, nucleosides, and nucleotides	Purine ribonucleotide biosynthesis
HP0199			hypothetical protein
HP0200	ribosomal protein L32	rpl32	Protein synthesis	Ribosomal proteins: synthesis and modification
HP0201	fatty acid/phospholipid synthesis protein	plsX	Fatty acid and phospholipid metabolism	Biosynthesis
HP0202	beta-ketoacyl-acyl carrier protein synthase III	fabH	Fatty acid and phospholipid metabolism	Biosynthesis
HP0203			hypothetical protein
HP0204			hypothetical protein
HP0207	ATP-binding protein	mpr	Unknown function	General
HP0209			hypothetical protein
HP0210	chaperone and heat shock protein C62.5	htpG	Protein fate	Protein folding and stabilization
HP0211	conserved hypothetical secreted protein	No Data	Hypothetical proteins	Conserved
HP0212	succinyl-diaminopimelate desuccinylase	dapE	Amino acid biosynthesis	Aspartate family
HP0213	glucose inhibited division protein	gidA	DNA metabolism	DNA replication, recombination, and repair
HP0214	sodium-dependent transporter	huNaDC-1	Transport and binding proteins	Unknown substrate
HP0215	CDP-diglyceride synthetase	cdsA	Fatty acid and phospholipid metabolism	Biosynthesis
HP0216	conserved hypothetical protein	No Data	Hypothetical proteins	Conserved
HP0218			hypothetical protein
HP0219			hypothetical protein
HP0220	synthesis of [Fe-S] cluster	nifS	Biosynthesis of cofactors, prosthetic groups, and carriers	Other
HP0221	nifU-like protein	No Data	Unknown function	General
HP0222			hypothetical protein
HP0223	ATP-dependent protease	sms	Protein fate	Degradation of proteins, peptides, and glycopeptides
HP0224	peptide methionine sulfoxide reductase	msrA	Regulatory functions	Other
HP0226	conserved hypothetical integral membrane protein	No Data	Hypothetical proteins	Conserved
HP0228	conserved hypothetical integral membrane protein	No Data	Hypothetical proteins	Conserved
HP0229	outer membrane protein	omp6	Cell envelope	Other
HP0230	CTP:CMP-3-deoxy-D-manno-octulosonate-cytidylyl-transferase	kdsB	Cell envelope	Biosynthesis and degradation of surface polysaccharides and lipopolysaccharides
HP0231			hypothetical protein
HP0232	secreted protein involved in flagellar motility	No Data	Cellular processes	Chemotaxis and motility
HP0233	conserved hypothetical protein	No Data	Hypothetical proteins	Conserved
HP0234	conserved hypothetical integral membrane protein	No Data	Hypothetical proteins	Conserved
HP0235	conserved hypothetical secreted protein	No Data	Hypothetical proteins	Conserved
HP0236			hypothetical protein
HP0237	porphobilinogen deaminase	hemC	Biosynthesis of cofactors, prosthetic groups, and carriers	Heme, porphyrin, and cobalamin
HP0238	prolyl-tRNA synthetase	proS	Protein synthesis	tRNA aminoacylation
HP0239	glutamyl-tRNA reductase	hemA	Biosynthesis of cofactors, prosthetic groups, and carriers	Heme, porphyrin, and cobalamin
HP0240	octaprenyl-diphosphate synthase	ispB	Biosynthesis of cofactors, prosthetic groups, and carriers	Menaquinone and ubiquinone
HP0241			hypothetical protein
HP0242			hypothetical protein
HP0243	neutrophil activating protein (napA)	bacterioferriti	Cellular processes	Detoxification
HP0244	signal-transducing protein, histidine kinase	atoS	Regulatory functions	Other
HP0245			hypothetical protein
HP0246	flagellar basal-body P-ring protein	flgI	Cellular processes	Chemotaxis and motility
HP0247	ATP-dependent RNA helicase, DEAD-box family	deaD	Protein synthesis	Translation factors
HP0248	conserved hypothetical protein	No Data	Hypothetical proteins	Conserved
HP0249			hypothetical protein
HP0250	oligopeptide ABC transporter, ATP-binding protein	oppD	Transport and binding proteins	Amino acids, peptides and amines
HP0251	oligopeptide ABC transporter, permease protein	oppC	Transport and binding proteins	Amino acids, peptides and amines
HP0252	outer membrane protein	omp7	Cell envelope	Other
HP0254	outer membrane protein	omp8	Cell envelope	Other
HP0255	adenylosuccinate synthetase	purA	Purines, pyrimidines, nucleosides, and nucleotides	Purine ribonucleotide biosynthesis
HP0256			hypothetical protein
HP0257	conserved hypothetical secreted protein	No Data	Hypothetical proteins	Conserved
HP0258	conserved hypothetical integral membrane protein	No Data	Hypothetical proteins	Conserved
HP0259	exonuclease VII, large subunit	xseA	DNA metabolism	Degradation of DNA
HP0260	adenine specific DNA methyltransferase	mod	DNA metabolism	Restriction/modification
HP0262			hypothetical protein
HP0263	adenine specific DNA methyltransferase	hpaim	DNA metabolism	Restriction/modification
HP0264	ATP-dependent protease binding subunit	clpB	Protein fate	Degradation of proteins, peptides, and glycopeptides
HP0265	cytochrome c biogenesis protein	ccdA	Energy metabolism	Electron transport
HP0266	dihydroorotase	pyrC	Purines, pyrimidines, nucleosides, and nucleotides	Pyrimidine ribonucleotide biosynthesis
HP0267	chlorohydrolase	No Data	Cellular processes	Detoxification
HP0268			hypothetical protein
HP0269	conserved hypothetical ATP-binding protein	No Data	Hypothetical proteins	Conserved
HP0270			hypothetical protein
HP0271			hypothetical protein
HP0272			hypothetical protein
HP0273			hypothetical protein
HP0274	conserved hypothetical protein	No Data	Hypothetical proteins	Conserved
HP0275	ATP-dependent nuclease	addB	DNA metabolism	Degradation of DNA
HP0276			hypothetical protein
HP0277	ferredoxin	No Data	Energy metabolism	Electron transport
HP0278	guanosine pentaphosphate phosphohydrolase	gppA	Regulatory functions	Other
HP0279	lipopolysaccharide heptosyltransferase-1	rfaC	Cell envelope	Biosynthesis and degradation of surface polysaccharides and lipopolysaccharides
HP0280	heat shock protein B	ibpB	Cellular processes	Adaptations to atypical conditions
HP0281	tRNA-guanine transglycosylase	tgt	Protein synthesis	tRNA and rRNA base modification
HP0282			hypothetical protein
HP0283	3-dehydroquinate synthase	aroB	Amino acid biosynthesis	Aromatic amino acid family
HP0284	conserved hypothetical integral membrane protein	No Data	Hypothetical proteins	Conserved
HP0285	conserved hypothetical protein	No Data	Hypothetical proteins	Conserved
HP0286	cell division protein	ftsH	Cellular processes	Cell division
HP0287			hypothetical protein
HP0288			hypothetical protein
HP0289	toxin-like outer membrane protein	No Data	Cell envelope	Other
HP0290	diaminopimelate decarboxylase (dap decarboxylase)	lysA	Amino acid biosynthesis	Aspartate family
HP0291			hypothetical protein
HP0292			hypothetical protein
HP0293	para-aminobenzoate synthetase	pabB	Biosynthesis of cofactors, prosthetic groups, and carriers	Folic acid
HP0294	aliphatic amidase	aimE	Energy metabolism	Amino acids and amines
HP0295	flagellin B homolog	fla	Cellular processes	Chemotaxis and motility
HP0296	ribosomal protein L21	rpl21	Protein synthesis	Ribosomal proteins: synthesis and modification
HP0297	ribosomal protein L27	rpl27	Protein synthesis	Ribosomal proteins: synthesis and modification
HP0298	dipeptide ABC transporter, periplasmic dipeptide-binding protein	dppA	Transport and binding proteins	Amino acids, peptides and amines
HP0299	dipeptide ABC transporter, permease protein	dppB	Transport and binding proteins	Amino acids, peptides and amines
HP0301	dipeptide ABC transporter, ATP-binding protein	dppD	Transport and binding proteins	Amino acids, peptides and amines
HP0302	dipeptide ABC transporter, ATP-binding protein	dppF	Transport and binding proteins	Amino acids, peptides and amines
HP0303	GTP-binding protein	obg	Unknown function	General
HP0304			hypothetical protein
HP0305			hypothetical protein
HP0306	glutamate-1-semialdehyde 2,1-aminomutase	hemL	Biosynthesis of cofactors, prosthetic groups, and carriers	Heme, porphyrin, and cobalamin
HP0307			hypothetical protein
HP0308			hypothetical protein
HP0309	conserved hypothetical protein	No Data	Hypothetical proteins	Conserved
HP0310	conserved hypothetical protein	No Data	Hypothetical proteins	Conserved
HP0311			hypothetical protein
HP0312	conserved hypothetical ATP-binding protein	No Data	Hypothetical proteins	Conserved
HP0313	nitrite extrusion protein	narK	Transport and binding proteins	Anions
HP0318	conserved hypothetical protein	No Data	Hypothetical proteins	Conserved
HP0319	arginyl-tRNA synthetase	argS	Protein synthesis	tRNA aminoacylation
HP0320	conserved hypothetical secreted protein	No Data	Hypothetical proteins	Conserved
HP0321	5'-guanylate kinase	gmk	Purines, pyrimidines, nucleosides, and nucleotides	Purine ribonucleotide biosynthesis
HP0323	membrane bound endonuclease	nuc	DNA metabolism	DNA replication, recombination, and repair
HP0324	outer membrane protein	omp10	Cell envelope	Other
HP0325	flagellar basal-body L-ring protein	flgH	Cellular processes	Chemotaxis and motility
HP0327	flagellar protein G	flaG	Cellular processes	Chemotaxis and motility
HP0328	conserved hypothetical protein	No Data	Hypothetical proteins	Conserved
HP0329	NH(3)-dependent NAD+ synthetase	nadE	Biosynthesis of cofactors, prosthetic groups, and carriers	Pyridine nucleotides
HP0330	ketol-acid reductoisomerase	ilvC	Amino acid biosynthesis	Pyruvate family
HP0331	cell division inhibitor	minD	Cellular processes	Cell division
HP0332	cell division topological specificity factor	minE	Cellular processes	Cell division
HP0333	DNA processing chain A	dprA	Cellular processes	DNA transformation
HP0334	conserved hypothetical protein	No Data	Hypothetical proteins	Conserved
HP0337			hypothetical protein
HP0338			hypothetical protein
HP0347	conserved hypothetical protein	No Data	Hypothetical proteins	Conserved
HP0348	single-stranded-DNA-specific exonuclease	recJ	DNA metabolism	DNA replication, recombination, and repair
HP0349	CTP synthetase	pyrG	Purines, pyrimidines, nucleosides, and nucleotides	Pyrimidine ribonucleotide biosynthesis
HP0350	membrane protein, putative	No Data	Cell envelope	Other
HP0351	flagellar basal-body M-ring protein	fliF	Cellular processes	Chemotaxis and motility
HP0352	flagellar motor switch protein	fliG	Cellular processes	Chemotaxis and motility
HP0353	flagellar export protein	fliH	Cellular processes	Chemotaxis and motility
HP0354	deoxyxylulose-5-phosphate synthase, putative	dxs	Biosynthesis of cofactors, prosthetic groups, and carriers	Other
HP0355	GTP-binding membrane protein	lepA	Protein fate	Protein and peptide secretion and trafficking
HP0356			hypothetical protein
HP0357	short chain alcohol dehydrogenase	No Data	Energy metabolism	Fermentation
HP0358			hypothetical protein
HP0360	UDP-glucose 4-epimerase	No Data	Energy metabolism	Sugars
HP0361	pseudouridylate synthase I	hisT	Protein synthesis	tRNA and rRNA base modification
HP0362	conserved hypothetical integral membrane protein	No Data	Hypothetical proteins	Conserved
HP0363	L-isoaspartyl-protein carboxyl methyltransferase	pcm	Protein fate	Protein modification and repair
HP0364	ribonucleoside diphosphate reductase, beta subunit	nrdB	Purines, pyrimidines, nucleosides, and nucleotides	2'-Deoxyribonucleotide metabolism
HP0367			hypothetical protein
HP0368			hypothetical protein
HP0369			hypothetical protein
HP0370	biotin carboxylase	accC	Fatty acid and phospholipid metabolism	Biosynthesis
HP0371	biotin carboxyl carrier protein	fabE	Fatty acid and phospholipid metabolism	Biosynthesis
HP0372	deoxycytidine triphosphate deaminase	dcd	Purines, pyrimidines, nucleosides, and nucleotides	2'-Deoxyribonucleotide metabolism
HP0373	conserved hypothetical protein	No Data	Hypothetical proteins	Conserved
HP0374	conserved hypothetical protein	No Data	Hypothetical proteins	Conserved
HP0375			hypothetical protein
HP0376	ferrochelatase	hemH	Biosynthesis of cofactors, prosthetic groups, and carriers	Heme, porphyrin, and cobalamin
HP0377	thiol:disulfide interchange protein (dsbC), putative	No Data	Unknown function	General
HP0380	glutamate dehydrogenase	gdhA	Amino acid biosynthesis	Glutamate family
HP0381	HemK family methylase, putative	hemK	Unknown function	General
HP0382	zinc-metallo protease	YJR117W	Protein fate	Degradation of proteins, peptides, and glycopeptides
HP0383			hypothetical protein
HP0384			hypothetical protein
HP0385			hypothetical protein
HP0386			hypothetical protein
HP0387	primosomal protein replication factor	priA	DNA metabolism	DNA replication, recombination, and repair
HP0388	conserved hypothetical protein	No Data	Hypothetical proteins	Conserved
HP0389	superoxide dismutase	sodB	Cellular processes	Detoxification
HP0390	adhesin-thiol peroxidase	tagD	Unknown function	General
HP0391	purine-binding chemotaxis protein	cheW	Cellular processes	Chemotaxis and motility
HP0392	histidine kinase	cheA	Cellular processes	Chemotaxis and motility
HP0393	chemotaxis protein	cheV	Cellular processes	Chemotaxis and motility
HP0394			hypothetical protein
HP0395	conserved hypothetical protein	No Data	Hypothetical proteins	Conserved
HP0396	conserved hypothetical protein	No Data	Hypothetical proteins	Conserved
HP0397	phosphoglycerate dehydrogenase	serA	Amino acid biosynthesis	Serine family
HP0399	ribosomal protein S1	rps1	Protein synthesis	Ribosomal proteins: synthesis and modification
HP0400	penicillin tolerance protein	lytB	Regulatory functions	Other
HP0402	phenylalanyl-tRNA synthetase, beta subunit	pheT	Protein synthesis	tRNA aminoacylation
HP0403	phenylalanyl-tRNA synthetase, alpha subunit	pheS	Protein synthesis	tRNA aminoacylation
HP0404	protein kinase C inhibitor	SP:P16436	Protein fate	Degradation of proteins, peptides, and glycopeptides
HP0405	nifS-like protein	No Data	Unknown function	General
HP0406			hypothetical protein
HP0408			hypothetical protein
HP0409	GMP synthase	guaA	Purines, pyrimidines, nucleosides, and nucleotides	Purine ribonucleotide biosynthesis
HP0410	putative neuraminyllactose-binding hemagglutinin homolog	hpaA	Cell envelope	Surface structures
HP0415	conserved hypothetical integral membrane protein	No Data	Hypothetical proteins	Conserved
HP0416	cyclopropane fatty acid synthase	cfa	Fatty acid and phospholipid metabolism	Biosynthesis
HP0417	methionyl-tRNA synthetase	metS	Protein synthesis	tRNA aminoacylation
HP0418			hypothetical protein
HP0420			hypothetical protein
HP0421	type 1 capsular polysaccharide biosynthesis protein J	capJ	Cell envelope	Biosynthesis and degradation of surface polysaccharides and lipopolysaccharides
HP0422	arginine decarboxylase	speA	Central intermediary metabolism	Polyamine biosynthesis
HP0463	type I restriction enzyme M protein	hsdM	DNA metabolism	Restriction/modification
HP0465	conserved hypothetical protein	No Data	Hypothetical proteins	Conserved
HP0466	conserved hypothetical protein	No Data	Hypothetical proteins	Conserved
HP0467	conserved hypothetical integral membrane protein	No Data	Hypothetical proteins	Conserved
HP0468	conserved hypothetical protein	No Data	Hypothetical proteins	Conserved
HP0469	conserved hypothetical protein	No Data	Hypothetical proteins	Conserved
HP0470	oligoendopeptidase F	pepF	Protein fate	Degradation of proteins, peptides, and glycopeptides
HP0471	glutathione-regulated potassium-efflux system protein	kefB	Transport and binding proteins	Cations and iron carrying compounds
HP0472	outer membrane protein	omp11	Cell envelope	Other
HP0473	molybdenum ABC transporter, periplasmic molybdate-binding protein	modA	Transport and binding proteins	Anions
HP0474	molybdenum ABC transporter, permease protein	modB	Transport and binding proteins	Anions
HP0476	glutamyl-tRNA synthetase	gltX	Protein synthesis	tRNA aminoacylation
HP0478	adenine specific DNA methyltransferase	VSPIM	DNA metabolism	Restriction/modification
HP0480	GTP-binding protein, fusA-homolog	yihK	Unknown function	General
HP0481	adenine specific DNA methyltransferase	MFOKI	DNA metabolism	Restriction/modification
HP0482			hypothetical protein
HP0485	catalase-like protein	No Data	Unknown function	General
HP0486			hypothetical protein
HP0487			hypothetical protein
HP0490	putative potassium channel protein, putative	No Data	Transport and binding proteins	Cations and iron carrying compounds
HP0491	ribosomal protein L28	rpL28	Protein synthesis	Ribosomal proteins: synthesis and modification
HP0492	lipoprotein, putative	No Data	Cell envelope	Other
HP0493	phospho-N-acetylmuramoyl-pentapeptide-transferase	mraY	Cell envelope	Biosynthesis and degradation of murein sacculus and peptidoglycan
HP0494	UDP-N-acetylmuramoylalanine-D-glutamate ligase	murD	Cell envelope	Biosynthesis and degradation of murein sacculus and peptidoglycan
HP0495			hypothetical protein
HP0496	conserved hypothetical protein	No Data	Hypothetical proteins	Conserved
HP0497	sodium- and chloride-dependent transporter	No Data	Transport and binding proteins	Unknown substrate
HP0498	sodium- and chloride-dependent transporter	No Data	Transport and binding proteins	Unknown substrate
HP0499	phospholipase A1 precursor	No Data	Fatty acid and phospholipid metabolism	Degradation
HP0500	DNA polymerase III beta-subunit	dnaN	DNA metabolism	DNA replication, recombination, and repair
HP0501	DNA gyrase, sub B	gyrB	DNA metabolism	DNA replication, recombination, and repair
HP0503			hypothetical protein
HP0506	conserved hypothetical secreted protein	No Data	Hypothetical proteins	Conserved
HP0507	conserved hypothetical protein	No Data	Hypothetical proteins	Conserved
HP0509	glycolate oxidase subunit	glcD	Energy metabolism	TCA cycle
HP0510	dihydrodipicolinate reductase	dapB	Amino acid biosynthesis	Aspartate family
HP0512	glutamine synthetase	glnA	Amino acid biosynthesis	Glutamate family
HP0513			hypothetical protein
HP0514	ribosomal protein L9	rpl9	Protein synthesis	Ribosomal proteins: synthesis and modification
HP0515	heat shock protein	hslV	Protein fate	Degradation of proteins, peptides, and glycopeptides
HP0516	heat shock protein (hslU) ORF1	No Data	Protein fate	Degradation of proteins, peptides, and glycopeptides
HP0518	conserved hypothetical secreted protein	No Data	Hypothetical proteins	Conserved
HP0519	conserved hypothetical protein	No Data	Hypothetical proteins	Conserved
HP0520	cag pathogenicity island protein	cag1	Cellular processes	Pathogenesis
HP0522	cag pathogenicity island protein	cag3	Cellular processes	Pathogenesis
HP0523	cag pathogenicity island protein	cag4	Cellular processes	Pathogenesis
HP0524	cag pathogenicity island protein	cag5	Cellular processes	Pathogenesis
HP0525	virB11 homolog	No Data	Cellular processes	Pathogenesis
HP0526	cag pathogenicity island protein	cag6	Cellular processes	Pathogenesis
HP0528	cag pathogenicity island protein	cag8	Cellular processes	Pathogenesis
HP0529	cag pathogenicity island protein	cag9	Cellular processes	Pathogenesis
HP0530	cag pathogenicity island protein	cag10	Cellular processes	Pathogenesis
HP0531	cag pathogenicity island protein	cag11	Cellular processes	Pathogenesis
HP0532	cag pathogenicity island protein	cag12	Cellular processes	Pathogenesis
HP0534	cag pathogenicity island protein	cag13	Cellular processes	Pathogenesis
HP0535	cag pathogenicity island protein	cag14	Cellular processes	Pathogenesis
HP0537	cag pathogenicity island protein	cag16	Cellular processes	Pathogenesis
HP0538	cag pathogenicity island protein	cag17	Cellular processes	Pathogenesis
HP0539	cag pathogenicity island protein	cag18	Cellular processes	Pathogenesis
HP0540	cag pathogenicity island protein	cag19	Cellular processes	Pathogenesis
HP0541	cag pathogenicity island protein	cag20	Cellular processes	Pathogenesis
HP0542	cag pathogenicity island protein	cag21	Cellular processes	Pathogenesis
HP0543	cag pathogenicity island protein	cag22	Cellular processes	Pathogenesis
HP0544	cag pathogenicity island protein	cag23	Cellular processes	Pathogenesis
HP0545	cag pathogenicity island protein	cag24	Cellular processes	Pathogenesis
HP0546	cag pathogenicity island protein	cag25	Cellular processes	Pathogenesis
HP0547	cag pathogenicity island protein	cag26	Cellular processes	Pathogenesis
HP0549	glutamate racemase	glr	Cell envelope	Biosynthesis and degradation of murein sacculus and peptidoglycan
HP0550	transcription termination factor Rho	rho	Transcription	Transcription factors
HP0551	ribosomal protein L31	rpl31	Protein synthesis	Ribosomal proteins: synthesis and modification
HP0552	conserved hypothetical protein	No Data	Hypothetical proteins	Conserved
HP0553	conserved hypothetical protein	No Data	Hypothetical proteins	Conserved
HP0554			hypothetical protein
HP0555			hypothetical protein
HP0557	acetyl-coenzyme A carboxylase	accA	Fatty acid and phospholipid metabolism	Biosynthesis
HP0558	beta ketoacyl-acyl carrier protein synthase II	fabF	Fatty acid and phospholipid metabolism	Biosynthesis
HP0559	acyl carrier protein	acpP	Fatty acid and phospholipid metabolism	Biosynthesis
HP0561	3-ketoacyl-acyl carrier protein reductase	fabG	Fatty acid and phospholipid metabolism	Biosynthesis
HP0562	ribosomal protein S21	rps21	Protein synthesis	Ribosomal proteins: synthesis and modification
HP0563			hypothetical protein
HP0564			hypothetical protein
HP0565			hypothetical protein
HP0566	diaminopimelate epimerase	dapF	Amino acid biosynthesis	Aspartate family
HP0567	membrane protein	No Data	Cell envelope	Other
HP0568			hypothetical protein
HP0569	GTP-binding protein	gtp1	Unknown function	General
HP0570	aminopeptidase a/i	pepA	Protein fate	Degradation of proteins, peptides, and glycopeptides
HP0571	conserved hypothetical integral membrane protein	No Data	Hypothetical proteins	Conserved
HP0572	adenine phosphoribosyltransferase	apt	Purines, pyrimidines, nucleosides, and nucleotides	Salvage of nucleosides and nucleotides
HP0573			hypothetical protein
HP0574	galactosidase acetyltransferase	lacA	Energy metabolism	Pentose phosphate pathway
HP0575	conserved hypothetical membrane protein	No Data	Hypothetical proteins	Conserved
HP0576	signal peptidase I	lepB	Protein fate	Protein and peptide secretion and trafficking
HP0577	methylene-tetrahydrofolate dehydrogenase	folD	Biosynthesis of cofactors, prosthetic groups, and carriers	Folic acid
HP0578			hypothetical protein
HP0579			hypothetical protein
HP0580			hypothetical protein
HP0581	dihydroorotase	pyrC	Purines, pyrimidines, nucleosides, and nucleotides	Pyrimidine ribonucleotide biosynthesis
HP0582			hypothetical protein
HP0583			hypothetical protein
HP0584	flagellar switch protein	fliN	Cellular processes	Chemotaxis and motility
HP0585	endonuclease III	nth	DNA metabolism	DNA replication, recombination, and repair
HP0586			hypothetical protein
HP0587	aminodeoxychorismate lyase	pabC	Biosynthesis of cofactors, prosthetic groups, and carriers	Folic acid
HP0588	ferrodoxin-like protein	No Data	Energy metabolism	Electron transport
HP0589	ferredoxin oxidoreductase, alpha subunit	No Data	Energy metabolism	Anaerobic
HP0590	ferredoxin oxidoreductase, beta subunit	No Data	Energy metabolism	Anaerobic
HP0591	ferredoxin oxidoreductase, gamma subunit	No Data	Energy metabolism	Anaerobic
HP0594			hypothetical protein
HP0595	DsbB-related protein	No Data	Unknown function	General
HP0596	lipoprotein, putative	No Data	Cell envelope	Other
HP0597	penicillin-binding protein 1A	PBP-1A	Cell envelope	Biosynthesis and degradation of murein sacculus and peptidoglycan
HP0598	8-amino-7-oxononanoate synthase	bioF	Biosynthesis of cofactors, prosthetic groups, and carriers	Biotin
HP0599	hemolysin secretion protein precursor	hylB	Cellular processes	Other
HP0601	flagellin A	flaA	Cellular processes	Chemotaxis and motility
HP0602	endonuclease III	No Data	DNA metabolism	DNA replication, recombination, and repair
HP0603			hypothetical protein
HP0604	uroporphyrinogen decarboxylase	hemE	Biosynthesis of cofactors, prosthetic groups, and carriers	Heme, porphyrin, and cobalamin
HP0605			hypothetical protein
HP0606	membrane fusion protein	mtrC	Cellular processes	Toxin production and resistance
HP0607	acriflavine resistance protein	acrB	Transport and binding proteins	Unknown substrate
HP0608			hypothetical protein
HP0610	toxin-like outer membrane protein	No Data	Cell envelope	Other
HP0613	ABC transporter, ATP-binding protein	No Data	Transport and binding proteins	Unknown substrate
HP0614			hypothetical protein
HP0615	DNA ligase	lig	DNA metabolism	DNA replication, recombination, and repair
HP0616	chemotaxis protein	cheV	Cellular processes	Chemotaxis and motility
HP0617	aspartyl-tRNA synthetase	aspS	Protein synthesis	tRNA aminoacylation
HP0618	adenylate kinase	adk	Purines, pyrimidines, nucleosides, and nucleotides	Purine ribonucleotide biosynthesis
HP0620	inorganic pyrophosphatase	ppa	Central intermediary metabolism	Phosphorus compounds
HP0621	DNA mismatch repair protein	MutS	DNA metabolism	DNA replication, recombination, and repair
HP0622			hypothetical protein
HP0623	UDP-N-acetylmuramate-alanine ligase	murC	Cell envelope	Biosynthesis and degradation of murein sacculus and peptidoglycan
HP0624	solute-binding signature and mitochondrial signature protein	aspB	Unknown function	General
HP0625	protein E	gcpE	Unknown function	General
HP0626	tetrahydrodipicolinate N-succinyltransferase	dapD	Amino acid biosynthesis	Aspartate family
HP0628			hypothetical protein
HP0629			hypothetical protein
HP0630	modulator of drug activity	mda66	Cellular processes	Toxin production and resistance
HP0631	quinone-reactive Ni/Fe hydrogenase, small subunit	hydA	Energy metabolism	Electron transport
HP0632	quinone-reactive Ni/Fe hydrogenase, large subunit	hydB	Energy metabolism	Electron transport
HP0633	quinone-reactive Ni/Fe hydrogenase, cytochrome b subunit	hydC	Energy metabolism	Electron transport
HP0634	quinone-reactive Ni/Fe hydrogenase	hydD	Energy metabolism	Electron transport
HP0635			hypothetical protein
HP0636			hypothetical protein
HP0637	lipoprotein, putative	No Data	Cell envelope	Other
HP0640	poly(A) polymerase	papS	Transcription	RNA processing
HP0642	NAD(P)H-flavin oxidoreductase	No Data	Energy metabolism	Electron transport
HP0643	glutamyl-tRNA synthetase	gltX	Protein synthesis	tRNA aminoacylation
HP0644	conserved hypothetical integral membrane protein	No Data	Hypothetical proteins	Conserved
HP0645	soluble lytic murein transglycosylase	slt	Cell envelope	Biosynthesis and degradation of murein sacculus and peptidoglycan
HP0646	UDP-glucose pyrophosphorylase	galU	Purines, pyrimidines, nucleosides, and nucleotides	Sugar-nucleotide biosynthesis and conversions
HP0647			hypothetical protein
HP0648	UDP-N-acetylglucosamine enolpyruvyl transferase	murZ	Cell envelope	Biosynthesis and degradation of murein sacculus and peptidoglycan
HP0649	aspartate ammonia-lyase	aspA	Amino acid biosynthesis	Aspartate family
HP0650			hypothetical protein
HP0652	phosphoserine phosphatase	serB	Amino acid biosynthesis	Serine family
HP0653	nonheme iron-containing ferritin	pfr	Transport and binding proteins	Other
HP0654	conserved hypothetical protein	No Data	Hypothetical proteins	Conserved
HP0655	protective surface antigen D15	No Data	Cell envelope	Other
HP0656	conserved hypothetical protein	No Data	Hypothetical proteins	Conserved
HP0657	processing protease	ymxG	Protein fate	Degradation of proteins, peptides, and glycopeptides
HP0658	Glu-tRNA(Gln) amidotransferase, subunit B	gatB	Protein synthesis	tRNA aminoacylation
HP0659			hypothetical protein
HP0660			hypothetical protein
HP0661	ribonuclease H	rnhA	DNA metabolism	DNA replication, recombination, and repair
HP0662	ribonuclease III	rnc	Transcription	RNA processing
HP0663	chorismate synthase	aroC	Amino acid biosynthesis	Aromatic amino acid family
HP0664			hypothetical protein
HP0665	oxygen-independent coproporphyrinogen III oxidase	hemN	Biosynthesis of cofactors, prosthetic groups, and carriers	Heme, porphyrin, and cobalamin
HP0666	anaerobic glycerol-3-phosphate dehydrogenase, subunit C	glpC	Energy metabolism	Anaerobic
HP0668			hypothetical protein
HP0669			hypothetical protein
HP0671	outer membrane protein	omp14	Cell envelope	Other
HP0672	solute-binding signature and mitochondrial signature protein	aspB	Amino acid biosynthesis	Aspartate family
HP0675	integrase/recombinase	xerC	DNA metabolism	DNA replication, recombination, and repair
HP0676	methylated-DNA--protein-cysteine methyltransferase	dat1	DNA metabolism	DNA replication, recombination, and repair
HP0677	conserved hypothetical integral membrane protein	No Data	Hypothetical proteins	Conserved
HP0679	lipopolysaccharide biosynthesis protein	wbpB	Cell envelope	Biosynthesis and degradation of surface polysaccharides and lipopolysaccharides
HP0680	ribonucleoside-diphosphate reductase 1 alpha subunit	nrdA	Purines, pyrimidines, nucleosides, and nucleotides	2'-Deoxyribonucleotide metabolism
HP0681			hypothetical protein
HP0683	UDP-N-acetylglucosamine pyrophosphorylase	glmU	Purines, pyrimidines, nucleosides, and nucleotides	Sugar-nucleotide biosynthesis and conversions
HP0686	iron(III) dicitrate transport protein	fecA	Transport and binding proteins	Cations and iron carrying compounds
HP0687	iron(II) transport protein	feoB	Transport and binding proteins	Cations and iron carrying compounds
HP0688			hypothetical protein
HP0690	acetyl coenzyme A acetyltransferase (thiolase)	fadA	Fatty acid and phospholipid metabolism	Biosynthesis
HP0691	3-oxoadipate coA-transferase subunit A	yxjD	Energy metabolism	Fermentation
HP0692	3-oxoadipate coA-transferase subunit B	yxjE	Energy metabolism	Fermentation
HP0693	conserved hypothetical integral membrane protein	No Data	Hypothetical proteins	Conserved
HP0694			hypothetical protein
HP0695	hydantoin utilization protein A	hyuA	Amino acid biosynthesis	Other
HP0696	N-methylhydantoinase	No Data	Central intermediary metabolism	Phosphorus compounds
HP0697			hypothetical protein
HP0699			hypothetical protein
HP0700	diacylglycerol kinase	dgkA	Fatty acid and phospholipid metabolism	Biosynthesis
HP0701	DNA gyrase, sub A	gyrA	DNA metabolism	DNA replication, recombination, and repair
HP0702			hypothetical protein
HP0703	response regulator	No Data	Regulatory functions	Other
HP0705	excinuclease ABC subunit A	uvrA	DNA metabolism	DNA replication, recombination, and repair
HP0706	outer membrane protein	omp15	Cell envelope	Other
HP0707	conserved hypothetical protein	No Data	Hypothetical proteins	Conserved
HP0708			hypothetical protein
HP0709	conserved hypothetical protein	No Data	Hypothetical proteins	Conserved
HP0711			hypothetical protein
HP0714	RNA polymerase sigma-54 factor	rpoN	Regulatory functions	Other
HP0715	ABC transporter, ATP-binding protein	No Data	Transport and binding proteins	Unknown substrate
HP0717	DNA polymerase III gamma and tau subunits	dnaX	DNA metabolism	DNA replication, recombination, and repair
HP0718	conserved hypothetical integral membrane protein	No Data	Hypothetical proteins	Conserved
HP0719			hypothetical protein
HP0721			hypothetical protein
HP0723	L-asparaginase II	ansB	Energy metabolism	Amino acids and amines
HP0724	anaerobic C4-dicarboxylate transport protein	dcuA	Transport and binding proteins	Carbohydrates, organic alcohols, and acids
HP0726			hypothetical protein
HP0727	transcriptional regulator, putative	No Data	Regulatory functions	Other
HP0728	tRNA(Ile)-lysidine synthetase	tilS	Hypothetical proteins	Conserved
HP0729			hypothetical protein
HP0730			hypothetical protein
HP0734	conserved hypothetical protein	No Data	Hypothetical proteins	Conserved
HP0735	xanthine guanine phosphoribosyl transferase	gpt	Purines, pyrimidines, nucleosides, and nucleotides	Salvage of nucleosides and nucleotides
HP0736	phosphoserine aminotransferase	serC	Amino acid biosynthesis	Serine family
HP0737	conserved hypothetical integral membrane protein	No Data	Hypothetical proteins	Conserved
HP0738	D-alanine:D-alanine ligase A	ddlA	Cell envelope	Biosynthesis and degradation of murein sacculus and peptidoglycan
HP0739	2-hydroxy-6-oxohepta-2,4-dienoate hydrolase	No Data	Energy metabolism	Other
HP0740	UDP-MurNac-pentapeptide presynthetase	murF	Cell envelope	Biosynthesis and degradation of murein sacculus and peptidoglycan
HP0741	conserved hypothetical protein	No Data	Hypothetical proteins	Conserved
HP0742	phosphoribosylpyrophosphate synthetase	prsA	Purines, pyrimidines, nucleosides, and nucleotides	Purine ribonucleotide biosynthesis
HP0743	rod shape-determining protein	mreB	Cell envelope	Biosynthesis and degradation of murein sacculus and peptidoglycan
HP0745	conserved hypothetical protein	No Data	Hypothetical proteins	Conserved
HP0746	lipoprotein, putative	No Data	Cell envelope	Other
HP0747	conserved hypothetical protein	No Data	Hypothetical proteins	Conserved
HP0748	cell division protein	ftsE	Cellular processes	Cell division
HP0749	cell division membrane protein	ftsX	Cellular processes	Cell division
HP0750			hypothetical protein
HP0751	polar flagellin	flaG	Cellular processes	Chemotaxis and motility
HP0752	flagellar hook-associated protein 2	fliD	Cellular processes	Chemotaxis and motility
HP0753	flagellar protein	fliS	Cellular processes	Chemotaxis and motility
HP0754			hypothetical protein
HP0755	molybdopterin biosynthesis protein	moeB	Biosynthesis of cofactors, prosthetic groups, and carriers	Molybdopterin
HP0756			hypothetical protein
HP0757	beta-alanine synthetase homolog	No Data	Purines, pyrimidines, nucleosides, and nucleotides	Other
HP0758	conserved hypothetical integral membrane protein	No Data	Hypothetical proteins	Conserved
HP0759	conserved hypothetical integral membrane protein	No Data	Hypothetical proteins	Conserved
HP0760	conserved hypothetical protein	No Data	Hypothetical proteins	Conserved
HP0761			hypothetical protein
HP0762	lipoprotein, putative	No Data	Cell envelope	Other
HP0763	cell division protein	ftsY	Cellular processes	Cell division
HP0770	flagellar biosynthetic protein	flhB	Cellular processes	Chemotaxis and motility
HP0771	membrane protein, putative	No Data	Cell envelope	Other
HP0772	N-acetylmuramoyl-L-alanine amidase	amiA	Cell envelope	Biosynthesis and degradation of murein sacculus and peptidoglycan
HP0773			hypothetical protein
HP0774	tyrosyl-tRNA synthetase	tyrS	Protein synthesis	tRNA aminoacylation
HP0775	penta-phosphate guanosine-3'-pyrophosphohydrolase	spoT	Regulatory functions	Other
HP0776			hypothetical protein
HP0777	uridine 5'-monophosphate (UMP) kinase	pyrH	Purines, pyrimidines, nucleosides, and nucleotides	Pyrimidine ribonucleotide biosynthesis
HP0778			hypothetical protein
HP0779	aconitase B	acnB	Energy metabolism	TCA cycle
HP0781			hypothetical protein
HP0782			hypothetical protein
HP0783			hypothetical protein
HP0785	conserved hypothetical secreted protein	No Data	Hypothetical proteins	Conserved
HP0786	preprotein translocase subunit	secA	Protein fate	Protein and peptide secretion and trafficking
HP0787	conserved hypothetical integral membrane protein	No Data	Hypothetical proteins	Conserved
HP0788			hypothetical protein
HP0791	cadmium-transporting ATPase, P-type	cadA	Transport and binding proteins	Cations and iron carrying compounds
HP0792	sigma-54 interacting protein	No Data	Regulatory functions	Other
HP0793	polypeptide deformylase	def	Protein fate	Protein modification and repair
HP0794	ATP-dependent clp protease proteolytic component	clpP	Protein fate	Degradation of proteins, peptides, and glycopeptides
HP0795	trigger factor	tig	Protein fate	Protein and peptide secretion and trafficking
HP0796	outer membrane protein	omp18	Cell envelope	Other
HP0797	flagellar sheath adhesin hpaA	No Data	Cellular processes	Chemotaxis and motility
HP0798	molybdenum cofactor biosynthesis protein C	moaC	Biosynthesis of cofactors, prosthetic groups, and carriers	Molybdopterin
HP0799	molybdopterin biosynthesis protein	mog	Biosynthesis of cofactors, prosthetic groups, and carriers	Molybdopterin
HP0800	molybdopterin converting factor, subunit 2	moaE	Biosynthesis of cofactors, prosthetic groups, and carriers	Molybdopterin
HP0802	GTP cyclohydrolase II	ribA	Biosynthesis of cofactors, prosthetic groups, and carriers	Riboflavin, FMN, and FAD
HP0803			hypothetical protein
HP0804	GTP cyclohydrolase II/3,4-dihydroxy-2-butanone 4-phosphate synthase	ribAB	Biosynthesis of cofactors, prosthetic groups, and carriers	Riboflavin, FMN, and FAD
HP0805	lipooligosaccharide 5G8 epitope biosynthesis-associated protein	lex2B	Cell envelope	Biosynthesis and degradation of surface polysaccharides and lipopolysaccharides
HP0806			hypothetical protein
HP0807	iron(III) dicitrate transport protein	fecA	Transport and binding proteins	Cations and iron carrying compounds
HP0808	holo-acp synthase	acpS	Fatty acid and phospholipid metabolism	Biosynthesis
HP0809			hypothetical protein
HP0810	conserved hypothetical protein	No Data	Hypothetical proteins	Conserved
HP0811			hypothetical protein
HP0812			hypothetical protein
HP0813	conserved hypothetical protein	No Data	Hypothetical proteins	Conserved
HP0814	thiamin biosynthesis protein	thiF	Biosynthesis of cofactors, prosthetic groups, and carriers	Thiamine
HP0815	flagellar motor rotation protein	motA	Cellular processes	Chemotaxis and motility
HP0816	flagellar motor rotation protein	motB	Cellular processes	Chemotaxis and motility
HP0817			hypothetical protein
HP0818	osmoprotection protein	proWX	Transport and binding proteins	Amino acids, peptides and amines
HP0819	osmoprotection protein	proV	Transport and binding proteins	Amino acids, peptides and amines
HP0820			hypothetical protein
HP0821	excinuclease ABC subunit C	uvrC	DNA metabolism	DNA replication, recombination, and repair
HP0822	homoserine dehydrogenase	metL	Amino acid biosynthesis	Aspartate family
HP0823	conserved hypothetical protein	No Data	Hypothetical proteins	Conserved
HP0824	thioredoxin	trxA	Energy metabolism	Electron transport
HP0825	thioredoxin reductase	trxB	Purines, pyrimidines, nucleosides, and nucleotides	2'-Deoxyribonucleotide metabolism
HP0826	lipooligosaccharide 5G8 epitope biosynthesis-associated protein	lex2B	Cell envelope	Biosynthesis and degradation of surface polysaccharides and lipopolysaccharides
HP0827	ss-DNA binding protein 12RNP2 precursor	No Data	Protein synthesis	Other
HP0828	ATP synthase F0, subunit a	atpB	Energy metabolism	ATP-proton motive force interconversion
HP0829	inosine-5'-monophosphate dehydrogenase	guaB	Purines, pyrimidines, nucleosides, and nucleotides	Purine ribonucleotide biosynthesis
HP0830	Glu-tRNA(Gln) amidotransferase, subunit A	gatA	Protein synthesis	tRNA aminoacylation
HP0831	conserved hypothetical ATP binding protein	No Data	Hypothetical proteins	Conserved
HP0832	spermidine synthase	speE	Central intermediary metabolism	Polyamine biosynthesis
HP0833	lipoprotein, putative	No Data	Cell envelope	Other
HP0834	GTP-binding protein homologue	yphC	Unknown function	General
HP0835	histone-like DNA-binding protein HU	hup	DNA metabolism	Chromosome-associated proteins
HP0838	lipoprotein, putative	No Data	Cell envelope	Other
HP0839	outer membrane protein P1	ompP1	Cell envelope	Other
HP0840	flaA1 protein	No Data	Cellular processes	Chemotaxis and motility
HP0841	pantothenate metabolism flavoprotein	dfp	Biosynthesis of cofactors, prosthetic groups, and carriers	Pantothenate and coenzyme A
HP0842			hypothetical protein
HP0843	thiamin phosphate pyrophosphorylase/hyroxyethylthiazole kinase	thiB	Biosynthesis of cofactors, prosthetic groups, and carriers	Thiamine
HP0844	thiamine biosynthesis protein	thi	Biosynthesis of cofactors, prosthetic groups, and carriers	Thiamine
HP0845	thiamin phosphate pyrophosphorylase/hyroxyethylthiazole kinase	thiM	Biosynthesis of cofactors, prosthetic groups, and carriers	Thiamine
HP0846	type I restriction enzyme R protein	hsdR	DNA metabolism	Restriction/modification
HP0851	conserved hypothetical integral membrane protein	No Data	Hypothetical proteins	Conserved
HP0852			hypothetical protein
HP0853	ABC transporter, ATP-binding protein	yheS	Transport and binding proteins	Unknown substrate
HP0854	GMP reductase	guaC	Purines, pyrimidines, nucleosides, and nucleotides	Purine ribonucleotide biosynthesis
HP0857	phosphoheptose isomerase	gmhA	Cell envelope	Biosynthesis and degradation of surface polysaccharides and lipopolysaccharides
HP0858	ADP-heptose synthase	rfaE	Cell envelope	Biosynthesis and degradation of surface polysaccharides and lipopolysaccharides
HP0859	ADP-L-glycero-D-mannoheptose-6-epimerase	rfaD	Cell envelope	Biosynthesis and degradation of surface polysaccharides and lipopolysaccharides
HP0860	conserved hypothetical protein	No Data	Hypothetical proteins	Conserved
HP0861	membrane protein, putative	No Data	Cell envelope	Other
HP0862			hypothetical protein
HP0864			hypothetical protein
HP0865	deoxyuridine 5'-triphosphate nucleotidohydrolase	dut	Purines, pyrimidines, nucleosides, and nucleotides	2'-Deoxyribonucleotide metabolism
HP0866	transcription elongation factor GreA	greA	Transcription	Transcription factors
HP0867	lipid A disaccharide synthetase	lpxB	Cell envelope	Biosynthesis and degradation of surface polysaccharides and lipopolysaccharides
HP0868			hypothetical protein
HP0869	hydrogenase expression/formation protein	hypA	Central intermediary metabolism	Other
HP0870	flagellar hook	flgE	Cellular processes	Chemotaxis and motility
HP0871	CDP-diglyceride hydrolase	cdh	Fatty acid and phospholipid metabolism	Biosynthesis
HP0872	alkylphosphonate uptake protein	phnA	Unknown function	General
HP0873			hypothetical protein
HP0874	KapA protein	kapA	Cellular processes	Detoxification
HP0875	catalase	No Data	Cellular processes	Detoxification
HP0876	iron-regulated outer membrane protein	frpB	Transport and binding proteins	Other
HP0877	Holliday junction endodeoxyribonuclease	ruvC	DNA metabolism	DNA replication, recombination, and repair
HP0879			hypothetical protein
HP0883	Holliday junction DNA helicase	ruvA	DNA metabolism	DNA replication, recombination, and repair
HP0884			hypothetical protein
HP0885	virulence factor mviN protein	mviN	Cellular processes	Pathogenesis
HP0886	cysteinyl-tRNA synthetase	cysS	Protein synthesis	tRNA aminoacylation
HP0887	vacuolating cytotoxin	No Data	Cellular processes	Toxin production and resistance
HP0888	iron(III) dicitrate ABC transporter, ATP-binding protein	fecE	Transport and binding proteins	Cations and iron carrying compounds
HP0889	iron(III) dicitrate ABC transporter, permease protein	fecD	Transport and binding proteins	Cations and iron carrying compounds
HP0890	conserved hypothetical protein	No Data	Hypothetical proteins	Conserved
HP0891	conserved hypothetical protein	No Data	Hypothetical proteins	Conserved
HP0898	hydrogenase expression/formation protein	hypD	Central intermediary metabolism	Other
HP0899	hydrogenase expression/formation protein	hypC	Central intermediary metabolism	Other
HP0900	hydrogenase expression/formation protein	hypB	Central intermediary metabolism	Other
HP0902			hypothetical protein
HP0907	hook assembly protein, flagella	flgD	Cellular processes	Chemotaxis and motility
HP0908	flagellar hook	flgE	Cellular processes	Chemotaxis and motility
HP0909			hypothetical protein
HP0910	adenine specific DNA methyltransferase	HINDIIM	DNA metabolism	Restriction/modification
HP0911	rep helicase, single-stranded DNA-dependent ATPase	rep	DNA metabolism	DNA replication, recombination, and repair
HP0912	outer membrane protein	omp20	Cell envelope	Other
HP0913	outer membrane protein	omp21	Cell envelope	Other
HP0914			hypothetical protein
HP0915	iron-regulated outer membrane protein	frpB	Transport and binding proteins	Other
HP0918			hypothetical protein
HP0919	carbamoyl-phosphate synthase (glutamine-hydrolysing)	pyrAb	Purines, pyrimidines, nucleosides, and nucleotides	Pyrimidine ribonucleotide biosynthesis
HP0920	conserved hypothetical integral membrane protein	No Data	Hypothetical proteins	Conserved
HP0921	glyceraldehyde-3-phosphate dehydrogenase	gap	Energy metabolism	Glycolysis/gluconeogenesis
HP0922	toxin-like outer membrane protein	No Data	Cell envelope	Other
HP0924	4-oxalocrotonate tautomerase	dmpI	Energy metabolism	Other
HP0925	recombinational DNA repair protein	recR	DNA metabolism	DNA replication, recombination, and repair
HP0926	conserved hypothetical protein	No Data	Hypothetical proteins	Conserved
HP0927	heat shock protein	htpX	Cellular processes	Adaptations to atypical conditions
HP0928	GTP cyclohydrolase I	folE	Biosynthesis of cofactors, prosthetic groups, and carriers	Folic acid
HP0929	geranyltranstransferase	ispA	Biosynthesis of cofactors, prosthetic groups, and carriers	Menaquinone and ubiquinone
HP0930	stationary-phase survival protein	surE	Cellular processes	Adaptations to atypical conditions
HP0931	lipoprotein, putative	No Data	Cell envelope	Other
HP0933			hypothetical protein
HP0934	conserved hypothetical protein	No Data	Hypothetical proteins	Conserved
HP0935			hypothetical protein
HP0937			hypothetical protein
HP0939	amino acid ABC transporter, permease protein	yckJ	Transport and binding proteins	Amino acids, peptides and amines
HP0940	amino acid ABC transporter, periplasmic binding protein	yckK	Transport and binding proteins	Amino acids, peptides and amines
HP0941	alanine racemase, biosynthetic	alr	Amino acid biosynthesis	Pyruvate family
HP0942	D-alanine glycine permease	dagA	Transport and binding proteins	Amino acids, peptides and amines
HP0943	D-amino acid dehydrogenase	dadA	Energy metabolism	Amino acids and amines
HP0944	conserved hypothetical protein	No Data	Hypothetical proteins	Conserved
HP0946	conserved hypothetical integral membrane protein	No Data	Hypothetical proteins	Conserved
HP0947			hypothetical protein
HP0948			hypothetical protein
HP0949	conserved hypothetical secreted protein	No Data	Hypothetical proteins	Conserved
HP0950	acetyl-CoA carboxylase beta subunit	accD	Fatty acid and phospholipid metabolism	Biosynthesis
HP0951			hypothetical protein
HP0952	conserved hypothetical integral membrane protein	No Data	Hypothetical proteins	Conserved
HP0953			hypothetical protein
HP0954	oxygen-insensitive NAD(P)H nitroreductase	No Data	Energy metabolism	Electron transport
HP0955	prolipoprotein diacylglyceryl transferase	lgt	Cell envelope	Other
HP0956	conserved hypothetical protein	No Data	Hypothetical proteins	Conserved
HP0957	3-deoxy-d-manno-octulosonic-acid transferase	kdtA	Cell envelope	Biosynthesis and degradation of surface polysaccharides and lipopolysaccharides
HP0958			hypothetical protein
HP0959	conserved hypothetical protein	No Data	Hypothetical proteins	Conserved
HP0960	glycyl-tRNA synthetase, alpha subunit	glyQ	Protein synthesis	tRNA aminoacylation
HP0961	glycerol-3-phosphate dehydrogenase, NAD(P)+ dependent	No Data	Energy metabolism	Aerobic
HP0966	conserved hypothetical protein	No Data	Hypothetical proteins	Conserved
HP0969	cation efflux system protein	czcA	Transport and binding proteins	Cations and iron carrying compounds
HP0970	nickel-cobalt-cadmium resistance protein	nccB	Cellular processes	Adaptations to atypical conditions
HP0971			hypothetical protein
HP0972	glycyl-tRNA synthetase, beta subunit	glyS	Protein synthesis	tRNA aminoacylation
HP0973			hypothetical protein
HP0974	phosphoglycerate mutase	pgm	Energy metabolism	Glycolysis/gluconeogenesis
HP0975	Glu-tRNA(Gln) amidotransferase, subunit C	gatC	Protein synthesis	tRNA aminoacylation
HP0976	adenosylmethionine-8-amino-7-oxononanoate aminotransferase	bioA	Biosynthesis of cofactors, prosthetic groups, and carriers	Biotin
HP0977	conserved hypothetical secreted protein	No Data	Hypothetical proteins	Conserved
HP0978	cell division protein (ftsA) protein	No Data	Cellular processes	Cell division
HP0979	cell divison protein	ftsZ	Cellular processes	Cell division
HP0983	conserved hypothetical integral membrane protein	No Data	Hypothetical proteins	Conserved
HP1010	polyphosphate kinase	ppk	Central intermediary metabolism	Phosphorus compounds
HP1011	dihydroorotate dehydrogenase	pyrD	Purines, pyrimidines, nucleosides, and nucleotides	Pyrimidine ribonucleotide biosynthesis
HP1012	protease	pqqE	Protein fate	Degradation of proteins, peptides, and glycopeptides
HP1013	dihydrodipicolinate synthetase	dapA	Amino acid biosynthesis	Aspartate family
HP1014	7-alpha-hydroxysteroid dehydrogenase	hdhA	Central intermediary metabolism	Other
HP1015			hypothetical protein
HP1016	phosphatidylglycerophosphate synthase	pgsA	Fatty acid and phospholipid metabolism	Biosynthesis
HP1017	amino acid permease	rocE	Transport and binding proteins	Amino acids, peptides and amines
HP1019	serine protease	htrA	Protein fate	Degradation of proteins, peptides, and glycopeptides
HP1020	conserved hypothetical protein	No Data	Hypothetical proteins	Conserved
HP1021	response regulator	No Data	Regulatory functions	Other
HP1023			hypothetical protein
HP1024	co-chaperone-curved DNA binding protein A	CbpA	Protein fate	Protein folding and stabilization
HP1025	putative heat shock protein	hspR	Regulatory functions	Other
HP1026	conserved hypothetical helicase-like protein	No Data	Hypothetical proteins	Conserved
HP1027	ferric uptake regulation protein	fur	Regulatory functions	Other
HP1028			hypothetical protein
HP1029			hypothetical protein
HP1030	fliY protein	fliY	Cellular processes	Chemotaxis and motility
HP1031	flagellar motor switch protein	fliM	Cellular processes	Chemotaxis and motility
HP1032	alternative transcription initiation factor, sigma-F	fliA	Regulatory functions	Other
HP1034	ATP-binding protein	ylxH	Unknown function	General
HP1035	flagellar biosynthesis protein	flhF	Cellular processes	Chemotaxis and motility
HP1036	7, 8-dihydro-6-hydroxymethylpterin-pyrophosphokinase	folK	Biosynthesis of cofactors, prosthetic groups, and carriers	Folic acid
HP1037	conserved hypothetical protein	No Data	Hypothetical proteins	Conserved
HP1038	3-dehydroquinase type II	aroQ	Amino acid biosynthesis	Aromatic amino acid family
HP1039	membrane protein, putative	No Data	Cell envelope	Other
HP1040	ribosomal protein S15	rps15	Protein synthesis	Ribosomal proteins: synthesis and modification
HP1041	flagellar biosynthesis protein	flhA	Cellular processes	Chemotaxis and motility
HP1042			hypothetical protein
HP1043	response regulator	No Data	Regulatory functions	Other
HP1044	conserved hypothetical integral membrane protein	No Data	Hypothetical proteins	Conserved
HP1046	conserved hypothetical protein	No Data	Hypothetical proteins	Conserved
HP1047	ribosome-binding factor A	rbfA	Protein synthesis	Ribosomal proteins: synthesis and modification
HP1048	translation initiation factor IF-2	infB	Protein synthesis	Translation factors
HP1049	conserved hypothetical protein	No Data	Hypothetical proteins	Conserved
HP1050	homoserine kinase	thrB	Amino acid biosynthesis	Aspartate family
HP1051			hypothetical protein
HP1052	UDP-3-0-acyl N-acetylglcosamine deacetylase	envA	Cell envelope	Biosynthesis and degradation of surface polysaccharides and lipopolysaccharides
HP1053			hypothetical protein
HP1054			hypothetical protein
HP1055			hypothetical protein
HP1056			hypothetical protein
HP1057			hypothetical protein
HP1058	3-methyl-2-oxobutanoate hydroxymethyltransferase	panB	Biosynthesis of cofactors, prosthetic groups, and carriers	Pantothenate and coenzyme A
HP1059	Holliday junction DNA helicase	ruvB	DNA metabolism	DNA replication, recombination, and repair
HP1060			hypothetical protein
HP1061	conserved hypothetical integral membrane protein	No Data	Hypothetical proteins	Conserved
HP1062	S-adenosylmethionine:tRNA ribosyltransferase-isomerase	queA	Protein synthesis	tRNA and rRNA base modification
HP1063	glucose-inhibited division protein	gidB	DNA metabolism	DNA replication, recombination, and repair
HP1065			hypothetical protein
HP1066	conserved hypothetical protein	No Data	Hypothetical proteins	Conserved
HP1067	chemotaxis protein	cheY	Cellular processes	Chemotaxis and motility
HP1068	ribosomal protein L11 methyltransferase	prmA	Protein synthesis	Ribosomal proteins: synthesis and modification
HP1069	cell division protein	ftsH	Cellular processes	Cell division
HP1071	phosphatidylserine synthase	pssA	Fatty acid and phospholipid metabolism	Biosynthesis
HP1072	copper-transporting ATPase, P-type	copA	Transport and binding proteins	Cations and iron carrying compounds
HP1073	copper ion binding protein	copP	Transport and binding proteins	Cations and iron carrying compounds
HP1075	conserved hypothetical protein	No Data	Hypothetical proteins	Conserved
HP1076			hypothetical protein
HP1077	nickel transport protein	nixA	Transport and binding proteins	Cations and iron carrying compounds
HP1080	conserved hypothetical integral membrane protein	No Data	Hypothetical proteins	Conserved
HP1081	lipoprotein, putative	No Data	Cell envelope	Other
HP1082	multidrug resistance protein	msbA	Transport and binding proteins	Unknown substrate
HP1083			hypothetical protein
HP1084	aspartate transcarbamoylase	pyrB	Purines, pyrimidines, nucleosides, and nucleotides	Pyrimidine ribonucleotide biosynthesis
HP1085			hypothetical protein
HP1086	hemolysin	tly	Cellular processes	Other
HP1087	riboflavin biosynthesis regulatory protein	ribC	Biosynthesis of cofactors, prosthetic groups, and carriers	Riboflavin, FMN, and FAD
HP1088	transketolase A	tktA	Energy metabolism	Pentose phosphate pathway
HP1089			hypothetical protein
HP1090	cell division protein	ftsK	Cellular processes	Cell division
HP1091	alpha-ketoglutarate permease	kgtP	Transport and binding proteins	Carbohydrates, organic alcohols, and acids
HP1092	flagellar basal-body rod protein	flgG	Cellular processes	Chemotaxis and motility
HP1098	conserved hypothetical secreted protein	No Data	Hypothetical proteins	Conserved
HP1099	2-keto-3-deoxy-6-phosphogluconate aldolase	eda	Energy metabolism	Entner-Doudoroff
HP1100	6-phosphogluconate dehydratase	No Data	Energy metabolism	Entner-Doudoroff
HP1101	glucose-6-phosphate dehydrogenase	g6pD	Energy metabolism	Pentose phosphate pathway
HP1102	glucose-6-phosphate 1-dehydrogenase	devB	Energy metabolism	Pentose phosphate pathway
HP1103	glucokinase	glk	Energy metabolism	Glycolysis/gluconeogenesis
HP1104	cinnamyl-alcohol dehydrogenase ELI3-2	cad	Unknown function	General
HP1106			hypothetical protein
HP1107	outer membrane protein	omp23	Cell envelope	Other
HP1108	pyruvate ferredoxin oxidoreductase, gamma subunit	No Data	Energy metabolism	Anaerobic
HP1109	pyruvate ferredoxin oxidoreductase, delta subunit	No Data	Energy metabolism	Anaerobic
HP1110	pyruvate ferredoxin oxidoreductase, alpha subunit	No Data	Energy metabolism	Anaerobic
HP1111	pyruvate ferredoxin oxidoreductase, beta subunit	No Data	Energy metabolism	Anaerobic
HP1112	adenylosuccinate lyase	purB	Purines, pyrimidines, nucleosides, and nucleotides	Purine ribonucleotide biosynthesis
HP1113	outer membrane protein	omp24	Cell envelope	Other
HP1114	excinuclease ABC subunit B	uvrB	DNA metabolism	DNA replication, recombination, and repair
HP1117	conserved hypothetical secreted protein	No Data	Hypothetical proteins	Conserved
HP1118	gamma-glutamyltranspeptidase	ggt	Biosynthesis of cofactors, prosthetic groups, and carriers	Glutathione and analogs
HP1119	flagellar hook-associated protein 1 (HAP1)	flgK	Cellular processes	Chemotaxis and motility
HP1120			hypothetical protein
HP1121	cytosine specific DNA methyltransferase	BSP6IM	DNA metabolism	Restriction/modification
HP1122			hypothetical protein
HP1123	peptidyl-prolyl cis-trans isomerase, FKBP-type rotamase	slyD	Protein fate	Protein folding and stabilization
HP1125	peptidoglycan associated lipoprotein precursor	omp18	Cell envelope	Other
HP1127			hypothetical protein
HP1129	biopolymer transport protein	exbD	Transport and binding proteins	Other
HP1130	biopolymer transport protein	exbB	Transport and binding proteins	Other
HP1131	ATP synthase F1, subunit epsilon	atpC	Energy metabolism	ATP-proton motive force interconversion
HP1132	ATP synthase F1, subunit beta	atpD	Energy metabolism	ATP-proton motive force interconversion
HP1133	ATP synthase F1, subunit gamma	atpG	Energy metabolism	ATP-proton motive force interconversion
HP1134	ATP synthase F1, subunit alpha	atpA	Energy metabolism	ATP-proton motive force interconversion
HP1135	ATP synthase F1, subunit delta	atpH	Energy metabolism	ATP-proton motive force interconversion
HP1136	ATP synthase F0, subunit b	atpF	Energy metabolism	ATP-proton motive force interconversion
HP1137	ATP synthase F0, subunit b'	atpF'	Energy metabolism	ATP-proton motive force interconversion
HP1138	plasmid replication-partition related protein	No Data	DNA metabolism	Chromosome-associated proteins
HP1139	SpoOJ regulator	soj	Regulatory functions	Other
HP1140	biotin operon repressor/biotin acetyl coenzyme A carboxylase synthetase	birA	Biosynthesis of cofactors, prosthetic groups, and carriers	Biotin
HP1141	methionyl-tRNA formyltransferase	fmt	Protein synthesis	tRNA aminoacylation
HP1143			hypothetical protein
HP1147	ribosomal protein L19	rpl19	Protein synthesis	Ribosomal proteins: synthesis and modification
HP1148	tRNA (guanine-N1)-methyltransferase	trmD	Protein synthesis	tRNA and rRNA base modification
HP1149	conserved hypothetical protein	No Data	Hypothetical proteins	Conserved
HP1150			hypothetical protein
HP1151	ribosomal protein S16	rpS16	Protein synthesis	Ribosomal proteins: synthesis and modification
HP1152	signal recognition particle protein	ffh	Protein fate	Protein and peptide secretion and trafficking
HP1153	valyl-tRNA synthetase	valS	Protein synthesis	tRNA aminoacylation
HP1154			hypothetical protein
HP1155	transferase, peptidoglycan synthesis	murG	Cell envelope	Biosynthesis and degradation of murein sacculus and peptidoglycan
HP1156	outer membrane protein	omp25	Cell envelope	Other
HP1157	outer membrane protein	omp26	Cell envelope	Other
HP1158	pyrroline-5-carboxylate reductase	proC	Amino acid biosynthesis	Glutamate family
HP1159	cell filamentation protein	fic	Cellular processes	Cell division
HP1160	conserved hypothetical protein	No Data	Hypothetical proteins	Conserved
HP1161	flavodoxin	fldA	Energy metabolism	Electron transport
HP1162	conserved hypothetical integral membrane protein	No Data	Hypothetical proteins	Conserved
HP1163			hypothetical protein
HP1164	thioredoxin reductase	trxB	Energy metabolism	Electron transport
HP1165	tetracycline resistance protein tetA(P), putative	No Data	Cellular processes	Toxin production and resistance
HP1166	glucose-6-phosphate isomerase	pgi	Energy metabolism	Glycolysis/gluconeogenesis
HP1167			hypothetical protein
HP1168	carbon starvation protein	cstA	Regulatory functions	Other
HP1169	glutamine ABC transporter, permease protein	glnP	Transport and binding proteins	Amino acids, peptides and amines
HP1170	glutamine ABC transporter, permease protein	glnP	Transport and binding proteins	Amino acids, peptides and amines
HP1171	glutamine ABC transporter, ATP-binding protein	glnQ	Transport and binding proteins	Amino acids, peptides and amines
HP1172	glutamine ABC transporter, periplasmic glutamine-binding protein	glnH	Transport and binding proteins	Amino acids, peptides and amines
HP1173			hypothetical protein
HP1174	glucose/galactose transporter	gluP	Transport and binding proteins	Carbohydrates, organic alcohols, and acids
HP1175	conserved hypothetical integral membrane protein	No Data	Hypothetical proteins	Conserved
HP1177	outer membrane protein	omp27	Cell envelope	Other
HP1178	purine-nucleoside phosphorylase	deoD	Purines, pyrimidines, nucleosides, and nucleotides	Salvage of nucleosides and nucleotides
HP1179	phosphopentomutase	deoB	Purines, pyrimidines, nucleosides, and nucleotides	Salvage of nucleosides and nucleotides
HP1180	pyrimidine nucleoside transport protein	nupC	Transport and binding proteins	Nucleosides, purines and pyrimidines
HP1181	multidrug-efflux transporter	No Data	Transport and binding proteins	Unknown substrate
HP1182	conserved hypothetical protein	No Data	Hypothetical proteins	Conserved
HP1183	NA+/H+ antiporter	napA	Transport and binding proteins	Cations and iron carrying compounds
HP1184	conserved hypothetical integral membrane protein	No Data	Hypothetical proteins	Conserved
HP1185	conserved hypothetical integral membrane protein	No Data	Hypothetical proteins	Conserved
HP1186	carbonic anhydrase	No Data	Central intermediary metabolism	Other
HP1189	aspartate-semialdehyde dehydrogenase	asd	Amino acid biosynthesis	Aspartate family
HP1190	histidyl-tRNA synthetase	hisS	Protein synthesis	tRNA aminoacylation
HP1191	ADP-heptose-lps heptosyltransferase II	rfaF	Cell envelope	Biosynthesis and degradation of surface polysaccharides and lipopolysaccharides
HP1195	translation elongation factor EF-G	fusA	Protein synthesis	Translation factors
HP1196	ribosomal protein S7	rps7	Protein synthesis	Ribosomal proteins: synthesis and modification
HP1197	ribosomal protein S12	rps12	Protein synthesis	Ribosomal proteins: synthesis and modification
HP1198	DNA-directed RNA polymerase, beta and beta' subunit	rpoBC	Transcription	DNA-dependent RNA polymerase
HP1199	ribosomal protein L7/L12	rpl7/l12	Protein synthesis	Ribosomal proteins: synthesis and modification
HP1200	ribosomal protein L10	rpl10	Protein synthesis	Ribosomal proteins: synthesis and modification
HP1201	ribosomal protein L1	rpl1	Protein synthesis	Ribosomal proteins: synthesis and modification
HP1202	ribosomal protein L11	rpl11	Protein synthesis	Ribosomal proteins: synthesis and modification
HP1203	transcription termination factor NusG	nusG	Transcription	Transcription factors
HP1205	translation elongation factor EF-Tu	tufB	Protein synthesis	Translation factors
HP1206	multidrug resistance protein	hetA	Transport and binding proteins	Unknown substrate
HP1207			hypothetical protein
HP1208	ulcer associated adenine specific DNA methyltransferase	No Data	DNA metabolism	Restriction/modification
HP1210	serine acetyltransferase	cysE	Amino acid biosynthesis	Serine family
HP1212	ATP synthase F0, subunit c	atpE	Energy metabolism	ATP-proton motive force interconversion
HP1213	polynucleotide phosphorylase	pnp	Transcription	Degradation of RNA
HP1214	conserved hypothetical protein	No Data	Hypothetical proteins	Conserved
HP1216	conserved hypothetical secreted protein	No Data	Hypothetical proteins	Conserved
HP1217			hypothetical protein
HP1218	glycinamide ribonucleotide synthetase	purD	Purines, pyrimidines, nucleosides, and nucleotides	Purine ribonucleotide biosynthesis
HP1220	ABC transporter, ATP-binding protein	yhcG	Transport and binding proteins	Unknown substrate
HP1221	undecaprenyl diphosphate synthase	No Data	Biosynthesis of cofactors, prosthetic groups, and carriers	Other
HP1222	D-lactate dehydrogenase	dld	Energy metabolism	Aerobic
HP1223			hypothetical protein
HP1224	uroporphyrinogen III cosynthase	hemD	Biosynthesis of cofactors, prosthetic groups, and carriers	Heme, porphyrin, and cobalamin
HP1225	conserved hypothetical integral membrane protein	No Data	Hypothetical proteins	Conserved
HP1226	oxygen-independent coproporphyrinogen III oxidase, putative	No Data	Biosynthesis of cofactors, prosthetic groups, and carriers	Heme, porphyrin, and cobalamin
HP1227	cytochrome c553	No Data	Energy metabolism	Electron transport
HP1228	invasion protein	invA	Cellular processes	Adaptations to atypical conditions
HP1229	aspartokinase	lysC	Amino acid biosynthesis	Aspartate family
HP1230			hypothetical protein
HP1231	DNA polymerase III delta prime subunit	holB	DNA metabolism	DNA replication, recombination, and repair
HP1232	dihydropteroate synthase	folP	Biosynthesis of cofactors, prosthetic groups, and carriers	Folic acid
HP1233			hypothetical protein
HP1234	conserved hypothetical integral membrane protein	No Data	Hypothetical proteins	Conserved
HP1235	conserved hypothetical integral membrane protein	No Data	Hypothetical proteins	Conserved
HP1236			hypothetical protein
HP1237	carbamoyl-phosphate synthetase	pyrAa	Purines, pyrimidines, nucleosides, and nucleotides	Pyrimidine ribonucleotide biosynthesis
HP1238	aliphatic amidase	aimE	Energy metabolism	Amino acids and amines
HP1240	conserved hypothetical protein	No Data	Hypothetical proteins	Conserved
HP1241	alanyl-tRNA synthetase	alaS	Protein synthesis	tRNA aminoacylation
HP1242	conserved hypothetical protein	No Data	Hypothetical proteins	Conserved
HP1244	ribosomal protein S18	rps18	Protein synthesis	Ribosomal proteins: synthesis and modification
HP1245	single-strand DNA-binding protein	ssb	DNA metabolism	DNA replication, recombination, and repair
HP1246	ribosomal protein S6	rps6	Protein synthesis	Ribosomal proteins: synthesis and modification
HP1247			hypothetical protein
HP1248	virulence associated protein homolog	vacB	Cellular processes	Pathogenesis
HP1249	shikimate 5-dehydrogenase	aroE	Amino acid biosynthesis	Aromatic amino acid family
HP1250			hypothetical protein
HP1251	oligopeptide ABC transporter, permease protein	oppB	Transport and binding proteins	Amino acids, peptides and amines
HP1252	oligopeptide ABC transporter, periplasmic oligopeptide-binding protein	oppA	Transport and binding proteins	Amino acids, peptides and amines
HP1253	tryptophanyl-tRNA synthetase	trpS	Protein synthesis	tRNA aminoacylation
HP1254	biotin synthesis protein	bioC	Biosynthesis of cofactors, prosthetic groups, and carriers	Biotin
HP1255	protein translocation protein, low temperature	secG	Protein fate	Protein and peptide secretion and trafficking
HP1256	ribosome releasing factor	frr	Protein synthesis	Translation factors
HP1257	orotate phosphoribosyltransferase	pyrE	Purines, pyrimidines, nucleosides, and nucleotides	Pyrimidine ribonucleotide biosynthesis
HP1258	conserved hypothetical mitochondrial protein 4	No Data	Hypothetical proteins	Conserved
HP1259	conserved hypothetical protein	No Data	Hypothetical proteins	Conserved
HP1260	NADH-ubiquinone oxidoreductase, NQO7 subunit	NQO7	Energy metabolism	Aerobic
HP1261	NADH-ubiquinone oxidoreductase, NQO6 subunit	NQO6	Energy metabolism	Aerobic
HP1262	NADH-ubiquinone oxidoreductase, NQO5 subunit	NQO5	Energy metabolism	Aerobic
HP1263	NADH-ubiquinone oxidoreductase, NQO4 subunit	NQO4	Energy metabolism	Aerobic
HP1264			hypothetical protein
HP1265			hypothetical protein
HP1266	NADH-ubiquinone oxidoreductase, NQO3 subunit	NQO3	Energy metabolism	Aerobic
HP1267	NADH-ubiquinone oxidoreductase, NQO8 subunit	NQO8	Energy metabolism	Aerobic
HP1268	NADH-ubiquinone oxidoreductase, NQO9 subunit	NQO9	Energy metabolism	Aerobic
HP1269	NADH-ubiquinone oxidoreductase, NQO10 subunit	NQO10	Energy metabolism	Aerobic
HP1270	NADH-ubiquinone oxidoreductase, NQO11 subunit	NQO11	Energy metabolism	Aerobic
HP1271	NADH-ubiquinone oxidoreductase, NQO12 subunit	NQO12	Energy metabolism	Aerobic
HP1272	NADH-ubiquinone oxidoreductase, NQO13 subunit	NQO13	Energy metabolism	Aerobic
HP1273	NADH-ubiquinone oxidoreductase, NQO14 subunit	NQO14	Energy metabolism	Aerobic
HP1274	paralysed flagella protein	pflA	Cellular processes	Chemotaxis and motility
HP1275	phosphomannomutase	algC	Cell envelope	Biosynthesis and degradation of surface polysaccharides and lipopolysaccharides
HP1277	tryptophan synthase, alpha subunit	trpA	Amino acid biosynthesis	Aromatic amino acid family
HP1278	tryptophan synthase, beta subunit	trpB	Amino acid biosynthesis	Aromatic amino acid family
HP1279	anthranilate isomerase	trpC	Amino acid biosynthesis	Aromatic amino acid family
HP1281	anthranilate synthase component II	trpD	Amino acid biosynthesis	Aromatic amino acid family
HP1282	anthranilate synthase component I	trpE	Amino acid biosynthesis	Aromatic amino acid family
HP1284	conserved hypothetical protein	No Data	Hypothetical proteins	Conserved
HP1285	conserved hypothetical protein	No Data	Hypothetical proteins	Conserved
HP1286	conserved hypothetical secreted protein	No Data	Hypothetical proteins	Conserved
HP1287	transcriptional regulator	tenA	Regulatory functions	Other
HP1289			hypothetical protein
HP1290	nicotinamide mononucleotide transporter	pnuC	Transport and binding proteins	Nucleosides, purines and pyrimidines
HP1291	conserved hypothetical protein	No Data	Hypothetical proteins	Conserved
HP1292	ribosomal protein L17	rpl17	Protein synthesis	Ribosomal proteins: synthesis and modification
HP1293	DNA-directed RNA polymerase, alpha subunit	rpoA	Transcription	DNA-dependent RNA polymerase
HP1294	ribosomal protein S4	rps4	Protein synthesis	Ribosomal proteins: synthesis and modification
HP1295	ribosomal protein S11	rps11	Protein synthesis	Ribosomal proteins: synthesis and modification
HP1296	ribosomal protein S13	rps13	Protein synthesis	Ribosomal proteins: synthesis and modification
HP1298	translation initiation factor EF-1	infA	Protein synthesis	Translation factors
HP1299	methionine amino peptidase	map	Protein fate	Protein modification and repair
HP1300	preprotein translocase subunit	secY	Protein fate	Protein and peptide secretion and trafficking
HP1301	ribosomal protein L15	rpl15	Protein synthesis	Ribosomal proteins: synthesis and modification
HP1302	ribosomal protein S5	rps5	Protein synthesis	Ribosomal proteins: synthesis and modification
HP1303	ribosomal protein L18	rpl18	Protein synthesis	Ribosomal proteins: synthesis and modification
HP1304	ribosomal protein L6	rpl6	Protein synthesis	Ribosomal proteins: synthesis and modification
HP1305	ribosomal protein S8	rps8	Protein synthesis	Ribosomal proteins: synthesis and modification
HP1307	ribosomal protein L5	rpl5	Protein synthesis	Ribosomal proteins: synthesis and modification
HP1308	ribosomal protein L24	rpl24	Protein synthesis	Ribosomal proteins: synthesis and modification
HP1309	ribosomal protein L14	rpl14	Protein synthesis	Ribosomal proteins: synthesis and modification
HP1310	ribosomal protein S17	rps17	Protein synthesis	Ribosomal proteins: synthesis and modification
HP1311	ribosomal protein L29	rpL29	Protein synthesis	Ribosomal proteins: synthesis and modification
HP1312	ribosomal protein L16	rpl16	Protein synthesis	Ribosomal proteins: synthesis and modification
HP1313	ribosomal protein S3	rps3	Protein synthesis	Ribosomal proteins: synthesis and modification
HP1314	ribosomal protein L22	rpl22	Protein synthesis	Ribosomal proteins: synthesis and modification
HP1315	ribosomal protein S19	rps19	Protein synthesis	Ribosomal proteins: synthesis and modification
HP1316	ribosomal protein L2	rpl2	Protein synthesis	Ribosomal proteins: synthesis and modification
HP1317	ribosomal protein L23	rpl23	Protein synthesis	Ribosomal proteins: synthesis and modification
HP1318	ribosomal protein L4	rpl4	Protein synthesis	Ribosomal proteins: synthesis and modification
HP1319	ribosomal protein L3	rpl3	Protein synthesis	Ribosomal proteins: synthesis and modification
HP1320	ribosomal protein S10	rps10	Protein synthesis	Ribosomal proteins: synthesis and modification
HP1321	conserved hypothetical ATP-binding protein	No Data	Hypothetical proteins	Conserved
HP1322			hypothetical protein
HP1323	ribonuclease HII	rnhB	DNA metabolism	DNA replication, recombination, and repair
HP1324			hypothetical protein
HP1325	fumarase	fumC	Energy metabolism	TCA cycle
HP1326			hypothetical protein
HP1327			hypothetical protein
HP1328	cation efflux system protein	czcA	Transport and binding proteins	Cations and iron carrying compounds
HP1329	cation efflux system protein	czcA	Transport and binding proteins	Cations and iron carrying compounds
HP1330	conserved hypothetical integral membrane protein	No Data	Hypothetical proteins	Conserved
HP1331	conserved hypothetical integral membrane protein	No Data	Hypothetical proteins	Conserved
HP1332	co-chaperone and heat shock protein	dnaJ	Protein fate	Protein folding and stabilization
HP1333			hypothetical protein
HP1335	conserved hypothetical protein	No Data	Hypothetical proteins	Conserved
HP1336			hypothetical protein
HP1337	conserved hypothetical protein	No Data	Hypothetical proteins	Conserved
HP1338	conserved hypothetical protein	No Data	Hypothetical proteins	Conserved
HP1339	biopolymer transport protein	exbB	Transport and binding proteins	Other
HP1340	biopolymer transport protein	exbD	Transport and binding proteins	Other
HP1341	siderophore-mediated iron transport protein	tonB	Transport and binding proteins	Other
HP1343	conserved hypothetical integral membrane protein	No Data	Hypothetical proteins	Conserved
HP1344	magnesium and cobalt transport protein	corA	Transport and binding proteins	Cations and iron carrying compounds
HP1345	phosphoglycerate kinase	No Data	Energy metabolism	Glycolysis/gluconeogenesis
HP1346	glyceraldehyde-3-phosphate dehydrogenase	gap	Energy metabolism	Glycolysis/gluconeogenesis
HP1347	uracil-DNA glycosylase	ung	DNA metabolism	DNA replication, recombination, and repair
HP1348	1-acyl-glycerol-3-phosphate acyltransferase	plsC	Fatty acid and phospholipid metabolism	Biosynthesis
HP1349			hypothetical protein
HP1350	protease	No Data	Protein fate	Degradation of proteins, peptides, and glycopeptides
HP1355	nicotinate-nucleotide pyrophosphorylase	nadC	Biosynthesis of cofactors, prosthetic groups, and carriers	Pyridine nucleotides
HP1356	quinolinate synthetase A	nadA	Biosynthesis of cofactors, prosthetic groups, and carriers	Pyridine nucleotides
HP1357	phosphatidylserine decarboxylase proenzyme	psd	Fatty acid and phospholipid metabolism	Biosynthesis
HP1358			hypothetical protein
HP1359			hypothetical protein
HP1360	4-hydroxybenzoate octaprenyltransferase	ubiA	Biosynthesis of cofactors, prosthetic groups, and carriers	Menaquinone and ubiquinone
HP1361	competence locus E	comE3	Cellular processes	DNA transformation
HP1362	replicative DNA helicase	dnaB	DNA metabolism	DNA replication, recombination, and repair
HP1363	conserved hypothetical integral membrane protein	No Data	Hypothetical proteins	Conserved
HP1364	signal-transducing protein, histidine kinase	No Data	Regulatory functions	Other
HP1365	response regulator	No Data	Regulatory functions	Other
HP1372	rod shape-determining protein	mreC	Cell envelope	Biosynthesis and degradation of murein sacculus and peptidoglycan
HP1373	rod shape-determining protein	mreB	Cell envelope	Biosynthesis and degradation of murein sacculus and peptidoglycan
HP1374	ATP-dependent protease ATPase subunit	clpX	Protein fate	Degradation of proteins, peptides, and glycopeptides
HP1375	UDP-N-acetylglucosamine acyltransferase	lpxA	Cell envelope	Biosynthesis and degradation of surface polysaccharides and lipopolysaccharides
HP1376	(3R)-hydroxymyristoyl-(acyl carrier protein) dehydratase	fabZ	Fatty acid and phospholipid metabolism	Biosynthesis
HP1377			hypothetical protein
HP1378	competence lipoprotein	comL	Cellular processes	DNA transformation
HP1379	ATP-dependent protease	lon	Protein fate	Degradation of proteins, peptides, and glycopeptides
HP1380	prephenate dehydrogenase	tyrA	Amino acid biosynthesis	Aromatic amino acid family
HP1382			hypothetical protein
HP1384			hypothetical protein
HP1385	fructose-1,6-bisphosphatase	No Data	Energy metabolism	Glycolysis/gluconeogenesis
HP1386	D-ribulose-5-phosphate 3 epimerase	rpe	Energy metabolism	Pentose phosphate pathway
HP1387	DNA polymerase III epsilon subunit	dnaQ	DNA metabolism	DNA replication, recombination, and repair
HP1391			hypothetical protein
HP1392	fibronectin/fibrinogen-binding protein	No Data	Cell envelope	Biosynthesis and degradation of surface polysaccharides and lipopolysaccharides
HP1393	DNA repair protein	recN	DNA metabolism	DNA replication, recombination, and repair
HP1395	outer membrane protein	omp30	Cell envelope	Other
HP1398	alanine dehydrogenase	ald	Energy metabolism	Amino acids and amines
HP1399	arginase	rocF	Energy metabolism	Amino acids and amines
HP1400	iron(III) dicitrate transport protein	fecA	Transport and binding proteins	Cations and iron carrying compounds
HP1401	conserved hypothetical protein	No Data	Hypothetical proteins	Conserved
HP1402	type I restriction enzyme R protein	hsdR	DNA metabolism	Restriction/modification
HP1403	type I restriction enzyme M protein	hsdM	DNA metabolism	Restriction/modification
HP1406	biotin synthetase	bioB	Biosynthesis of cofactors, prosthetic groups, and carriers	Biotin
HP1407	conserved hypothetical integral membrane protein	No Data	Hypothetical proteins	Conserved
HP1413	conserved hypothetical protein	No Data	Hypothetical proteins	Conserved
HP1414	conserved hypothetical protein	No Data	Hypothetical proteins	Conserved
HP1415	tRNA delta(2)-isopentenylpyrophosphate transferase	miaA	Protein synthesis	tRNA and rRNA base modification
HP1416	lipopolysaccharide 1,2-glucosyltransferase	rfaJ	Cell envelope	Biosynthesis and degradation of surface polysaccharides and lipopolysaccharides
HP1418	UDP-N-acetylenolpyruvoylglucosamine reductase	murB	Cell envelope	Biosynthesis and degradation of murein sacculus and peptidoglycan
HP1419	flagellar biosynthetic protein	fliQ	Cellular processes	Chemotaxis and motility
HP1420	flagellar export protein ATP synthase	fliI	Cellular processes	Chemotaxis and motility
HP1421	conjugative transfer regulon protein	trbB	Mobile and extrachromosomal element functions	Plasmid functions
HP1422	isoleucyl-tRNA synthetase	ileS	Protein synthesis	tRNA aminoacylation
HP1423	conserved hypothetical protein	No Data	Hypothetical proteins	Conserved
HP1424	lipoprotein, putative	No Data	Cell envelope	Other
HP1428	conserved hypothetical protein	No Data	Hypothetical proteins	Conserved
HP1429	polysialic acid capsule expression protein	kpsF	Cell envelope	Biosynthesis and degradation of surface polysaccharides and lipopolysaccharides
HP1430	conserved hypothetical ATP-binding protein	No Data	Hypothetical proteins	Conserved
HP1431	16S rRNA (adenosine-N6,N6-)-dimethyltransferase	ksgA	Cellular processes	Toxin production and resistance
HP1434	formyltetrahydrofolate hydrolase	purU	Purines, pyrimidines, nucleosides, and nucleotides	Purine ribonucleotide biosynthesis
HP1435	protease IV	PspA	Protein fate	Degradation of proteins, peptides, and glycopeptides
HP1436			hypothetical protein
HP1440			hypothetical protein
HP1441	peptidyl-prolyl cis-trans isomerase B, cyclosporin-type rotamase	ppi	Protein fate	Protein folding and stabilization
HP1442	carbon storage regulator	csrA	Regulatory functions	Other
HP1443	conserved hypothetical protein	No Data	Hypothetical proteins	Conserved
HP1444	small protein	smpB	Cellular processes	Adaptations to atypical conditions
HP1445	biopolymer transport protein	exbB	Transport and binding proteins	Other
HP1446	biopolymer transport protein	exbD	Transport and binding proteins	Other
HP1447	ribosomal protein L34	rpl34	Protein synthesis	Ribosomal proteins: synthesis and modification
HP1448	ribonuclease P, protein component	rnpA	Transcription	RNA processing
HP1449	conserved hypothetical protein	No Data	Hypothetical proteins	Conserved
HP1450	60 kDa inner-membrane protein	No Data	Cell envelope	Other
HP1451			hypothetical protein
HP1452	thiophene and furan oxidizer	tdhF	Cellular processes	Detoxification
HP1453	conserved hypothetical protein	No Data	Hypothetical proteins	Conserved
HP1454			hypothetical protein
HP1455			hypothetical protein
HP1456	membrane-associated lipoprotein	lpp20	Cell envelope	Other
HP1457			hypothetical protein
HP1458	thioredoxin	No Data	Energy metabolism	Electron transport
HP1459	conserved hypothetical protein	No Data	Hypothetical proteins	Conserved
HP1460	DNA polymerase III alpha-subunit	dnaE	DNA metabolism	DNA replication, recombination, and repair
HP1461	cytochrome c551 peroxidase	No Data	Energy metabolism	Electron transport
HP1462	secreted protein involved in flagellar motility	No Data	Cellular processes	Chemotaxis and motility
HP1463			hypothetical protein
HP1464	conserved hypothetical secreted protein	No Data	Hypothetical proteins	Conserved
HP1465	ABC transporter, ATP-binding protein	HI1087	Transport and binding proteins	Unknown substrate
HP1466	conserved hypothetical integral membrane protein	No Data	Hypothetical proteins	Conserved
HP1467			hypothetical protein
HP1468	branched-chain-amino-acid aminotransferase	ilvE	Amino acid biosynthesis	Pyruvate family
HP1469	outer membrane protein	omp31	Cell envelope	Other
HP1470	DNA polymerase I	polA	DNA metabolism	DNA replication, recombination, and repair
HP1473			hypothetical protein
HP1474	thymidylate kinase	tmk	Purines, pyrimidines, nucleosides, and nucleotides	Pyrimidine ribonucleotide biosynthesis
HP1475	lipopolysaccharide core biosynthesis protein	kdtB	Cell envelope	Biosynthesis and degradation of surface polysaccharides and lipopolysaccharides
HP1476	phenylacrylic acid decarboxylase	No Data	Cellular processes	Toxin production and resistance
HP1477			hypothetical protein
HP1478	DNA helicase II	uvrD	DNA metabolism	DNA replication, recombination, and repair
HP1479			hypothetical protein
HP1480	seryl-tRNA synthetase	serS	Protein synthesis	tRNA aminoacylation
HP1481			hypothetical protein
HP1482			hypothetical protein
HP1483	gerC2 protein	gerC2	Cellular processes	Adaptations to atypical conditions
HP1484	conserved hypothetical integral membrane protein	No Data	Hypothetical proteins	Conserved
HP1485	conserved hypothetical protein	No Data	Hypothetical proteins	Conserved
HP1486	conserved hypothetical integral membrane protein	No Data	Hypothetical proteins	Conserved
HP1487	conserved hypothetical integral membrane protein	No Data	Hypothetical proteins	Conserved
HP1488	conserved hypothetical secreted protein	No Data	Hypothetical proteins	Conserved
HP1489	lipase-like protein	No Data	Unknown function	General
HP1490	conserved hypothetical protein	No Data	Hypothetical proteins	Conserved
HP1491	phosphate permease	No Data	Transport and binding proteins	Anions
HP1492	conserved hypothetical nifU-like protein	No Data	Hypothetical proteins	Conserved
HP1493			hypothetical protein
HP1494	UDP-MurNac-tripeptide synthetase	murE	Cell envelope	Biosynthesis and degradation of murein sacculus and peptidoglycan
HP1495	transaldolase	tal	Energy metabolism	Pentose phosphate pathway
HP1496	general stress protein	ctc	Cellular processes	Adaptations to atypical conditions
HP1497	peptidyl-tRNA hydrolase	pth	Protein synthesis	Other
HP1498			hypothetical protein
HP1501	outer membrane protein	omp32	Cell envelope	Other
HP1502			hypothetical protein
HP1503	cation-transporting ATPase, P-type	copA	Transport and binding proteins	Cations and iron carrying compounds
HP1504	conserved hypothetical protein	No Data	Hypothetical proteins	Conserved
HP1505	riboflavin biosynthesis protein RibD	ribD	Biosynthesis of cofactors, prosthetic groups, and carriers	Riboflavin, FMN, and FAD
HP1506	glutamate permease	gltS	Transport and binding proteins	Amino acids, peptides and amines
HP1507	conserved hypothetical ATP-binding protein	No Data	Hypothetical proteins	Conserved
HP1508	ferrodoxin-like protein	No Data	Energy metabolism	Electron transport
HP1509	conserved hypothetical integral membrane protein	No Data	Hypothetical proteins	Conserved
HP1510	conserved hypothetical protein	No Data	Hypothetical proteins	Conserved
HP1511			hypothetical protein
HP1512	iron-regulated outer membrane protein	frpB	Transport and binding proteins	Other
HP1513	selenocysteine synthase SelA, putative	No Data	Protein synthesis	tRNA aminoacylation
HP1514	transcription termination factor NusA	nusA	Transcription	Transcription factors
HP1521	type III restriction enzyme R protein	res	DNA metabolism	Restriction/modification
HP1523	DNA recombinase	recG	DNA metabolism	DNA replication, recombination, and repair
HP1524			hypothetical protein
HP1525			hypothetical protein
HP1526	exodeoxyribonuclease	lexA	DNA metabolism	DNA replication, recombination, and repair
HP1527			hypothetical protein
HP1529	chromosomal replication initiator protein	dnaA	DNA metabolism	DNA replication, recombination, and repair
HP1531			hypothetical protein
HP1532	glucosamine fructose-6-phosphate aminotransferase (isomerizing)	glmS	Central intermediary metabolism	Amino sugars
HP1533	conserved hypothetical protein	No Data	Purines, pyrimidines, nucleosides, and nucleotides	2'-Deoxyribonucleotide metabolism
HP1539	ubiquinol cytochrome c oxidoreductase, cytochrome b subunit	fbcH	Energy metabolism	Electron transport
HP1540	ubiquinol cytochrome c oxidoreductase, Rieske 2Fe-2S subunit	fbcF	Energy metabolism	Electron transport
HP1541	transcription-repair coupling factor	trcF	DNA metabolism	DNA replication, recombination, and repair
HP1542			hypothetical protein
HP1543	toxR-activated gene	tagE	Cell envelope	Biosynthesis and degradation of murein sacculus and peptidoglycan
HP1544	toxR-activated gene	tagE	Cell envelope	Biosynthesis and degradation of murein sacculus and peptidoglycan
HP1545	folylpolyglutamate synthase	folC	Biosynthesis of cofactors, prosthetic groups, and carriers	Folic acid
HP1546			hypothetical protein
HP1547	leucyl-tRNA synthetase	leuS	Protein synthesis	tRNA aminoacylation
HP1548	conserved hypothetical integral membrane protein	No Data	Hypothetical proteins	Conserved
HP1549	protein-export membrane protein	secF	Protein fate	Protein and peptide secretion and trafficking
HP1550	protein-export membrane protein	secD	Protein fate	Protein and peptide secretion and trafficking
HP1551	conserved hypothetical secreted protein	No Data	Hypothetical proteins	Conserved
HP1552	Na+/H+ antiporter	nhaA	Transport and binding proteins	Cations and iron carrying compounds
HP1553	helicase	No Data	DNA metabolism	DNA replication, recombination, and repair
HP1554	ribosomal protein S2	rps2	Protein synthesis	Ribosomal proteins: synthesis and modification
HP1555	translation elongation factor EF-Ts	tsf	Protein synthesis	Translation factors
HP1556	cell division protein	ftsI	Cellular processes	Cell division
HP1557	flagellar basal-body protein	fliE	Cellular processes	Chemotaxis and motility
HP1558	flagellar basal-body rod protein (proximal rod protein)	flgC	Cellular processes	Chemotaxis and motility
HP1559	flagellar basal-body rod protein	flgB	Cellular processes	Chemotaxis and motility
HP1560	cell division protein	ftsW	Cellular processes	Cell division
HP1562	iron(III) ABC transporter, periplasmic iron-binding protein	ceuE	Transport and binding proteins	Cations and iron carrying compounds
HP1563	alkyl hydroperoxide reductase	tsaA	Cellular processes	Detoxification
HP1564	outer membrane protein	No Data	Cell envelope	Other
HP1565	penicillin-binding protein 2	pbp2	Cell envelope	Biosynthesis and degradation of murein sacculus and peptidoglycan
HP1566			hypothetical protein
HP1567	conserved hypothetical GTP-binding protein	No Data	Hypothetical proteins	Conserved
HP1568			hypothetical protein
HP1569			hypothetical protein
HP1570	conserved hypothetical protein	No Data	Hypothetical proteins	Conserved
HP1571	rare lipoprotein A	rlpA	Cell envelope	Other
HP1572	regulatory protein DniR	No Data	Regulatory functions	Other
HP1573	conserved hypothetical protein	No Data	Hypothetical proteins	Conserved
HP1574	riboflavin synthase alpha subunit	ribC	Biosynthesis of cofactors, prosthetic groups, and carriers	Riboflavin, FMN, and FAD
HP1575	ABC transporter, putative	No Data	Transport and binding proteins	Unknown substrate
HP1576	ABC transporter, ATP-binding protein	abc	Transport and binding proteins	Unknown substrate
HP1577	ABC transporter, permease protein	yaeE	Transport and binding proteins	Unknown substrate
HP1579			hypothetical protein
HP1580			hypothetical protein
HP1581	methicillin resistance protein	llm	Cell envelope	Biosynthesis and degradation of surface polysaccharides and lipopolysaccharides
HP1582	pyridoxal phosphate biosynthetic protein J	pdxJ	Biosynthesis of cofactors, prosthetic groups, and carriers	Pyridoxine
HP1583	pyridoxal phosphate biosynthetic protein A	pdxA	Biosynthesis of cofactors, prosthetic groups, and carriers	Pyridoxine
HP1584	sialoglycoprotease	gcp	Protein fate	Degradation of proteins, peptides, and glycopeptides
HP1585	flagellar basal-body rod protein	flgG	Cellular processes	Chemotaxis and motility
HP1588	conserved hypothetical protein	No Data	Hypothetical proteins	Conserved
