# Supplementary material for: Genome sequence analysis of Helicobacter pylori strains associated with gastric ulceration and gastric cancer
Source: BMC Genomics. 2009 Jan 5;10:3. doi: 10.1186/1471-2164-10-3 (PMC2627912; doi:10.1186/1471-2164-10-3)
Supplement: Additional File 2 — Genes present exclusively in H. pylori strain 98-10. This file contains a list of genes that are present in strain 98-10 (from a Japanese patient with gastric cancer), but not in the other 4 strains analyzed. [file 1471-2164-10-3-S2.xls]

## Sheet: Sheet1
Supplementary Table 2. Genes present exclusively in H. pylori strain 98-10
98-10 locus	Description	Species of Best match	Best BLAST (nr) match	E
10-1	***** No hits found ******
2-16	gamma-butyrobetaine,2-oxoglutarate dioxygenase	Chromohalobacter salexigens	ABE57902.1	0.013
2-17	hypothetical protein	Shewanella putrefaciens	EAY53247.1	0.001
2-18	hypothetical protein	Tetrahymena thermophila	EAS02718.1	6
5-1	putative transposase OrfB	H. pylori	AAF05601.1	0
5-2	putative transposase OrfA	H. pylori	AAF05600.1	1e-108
521-7	CagR	H. pylori	AAC44692.1	2e-15
5-33	hypothetical protein	Bacteroides intestinalis	EDV06780.1	0.35
5-6	hypothetical protein	H. cetorum	ABS86838.1	3e-91
603-1	***** No hits found ******
853-1	***** No hits found ******
854-1	***** No hits found ******
874-1	hypothetical protein	Methanosarcina barkeri	AAZ69356.1	0.2
877-38	hypothetical protein	H. pylori	ACD49004.1	3e-42
881-1	***** No hits found ******
882-1	Leucine carboxyl methyltransferase family	Aspergillus fumigatus	EAL91445.1	8.6
883-1	hypothetical protein	H. pylori	ACD48458.1	0.48
883-25	hypothetical protein	H. pylori	ABF85013.1	0.11
893-4	***** No hits found ******
897-17	***** No hits found ******
898-1	hypothetical protein	H. pylori	ACF33520.1	0.003
9-120	***** No hits found ******
