# Supplementary material for: Genome sequence analysis of Helicobacter pylori strains associated with gastric ulceration and gastric cancer
Source: BMC Genomics. 2009 Jan 5;10:3. doi: 10.1186/1471-2164-10-3 (PMC2627912; doi:10.1186/1471-2164-10-3)
Supplement: Additional File 3 — Genes present exclusively in H. pylori strain B128. This file contains a list of genes that are present in strain B128 (from a patient with gastric ulcer disease), but not in the other 4 strains analyzed. [file 1471-2164-10-3-S3.xls]

## Sheet: Sheet1
Supplementary Table 3. Genes present exclusively in H. pylori strain B128
B128 locus	Description	Species of Best match	Best BLAST (nr) match	E
B128-6-1	***** No hits found ******
B128-9-1	***** No hits found ******
B128-11-6	hypothetical protein	Flavobacteria bacterium	EAS19038.1	6.1
B128-11-15	putative VirB9 protein	H. pylori	AAM03035.1	0
B128-11-17	hypothetical protein	H. pylori	AAM03037.1	1e-165
B128-11-18	hypothetical protein	H. pylori	AAM03037.1	1e-154
B128-11-19	hypothetical protein	H. pylori	ABO28682.1	1e-159
B128-11-20	hypothetical protein	H. pylori	AAM03039.1	3e-19
B128-11-22	hypothetical protein	H. pylori	ABO28713.1	8e-68
B128-11-23	VirD4 protein	H. pylori	ABO28686.1	0
B128-11-31	hypothetical protein	H. pylori	AAR22328.1	4e-09
B128-11-32	hypothetical protein	H. pylori	AAR22329.1	1 e-146
B128-16-93	hypothetical protein	Physcomitrella patens	EDQ76748.1	0.18
B128-19-20	hypothetical protein	H. pylori	AAR83262.1	1e-84
B128-19-21	hypothetical protein	H. pylori	AAR83261.1	7e-35
B128-19-24	hypothetical protein	H. pylori	AAR83259.1	8e-33
B128-19-25	hypothetical protein	H. pylori	AAR83258.1	3e-28
B128-20-1	***** No hits found ******
B128-22-1	***** No hits found ******
B128-26-5	***** No hits found ******
B128-26-16	transposase OrfB	H. pylori	AF411940_2	8e-52
B128-26-17	putative transposase	H. pylori	AF357223_2	6e-94
B128-26-18	Ishp608 Transposase	H. pylori	pdb|2VHG	1e-73
B128-65-14	ComB3 protein	H. pylori	ACD48353.1	5e-60
B128-65-16	hypothetical protein	H. pylori	ACD48351.1	0.001
B128-65-17	hypothetical protein	H. pylori	ACD48349.1	1e-08
B128-141-14	***** No hits found ******
B128-155-19	putative metal-dependent hydrolase	H. acinonychis	CAJ98929.1	1e-175
B128-155-55	hypothetical protein	H. pylori	ACD49035.1	0.32
B128-155-57	hypothetical protein	H. pylori	AAD07071.1	1e-08
B128-156-11	hypothetical protein	H. acinonychis	CAJ99636.1	6e-81
B128-156-12	hypothetical protein	H. acinonychis	CAJ99635.1	1e-114
B128-161-1	hypothetical protein	H. pylori	ABA26022.1	2e-24
B128-177-1	***** No hits found ******
B128-183-2	hypothetical protein	H. pylori	AAL37456.1	0.0005
B128-184-1	hypothetical protein	H. acinonychis	CAJ99671.1	9e-20
B128-184-2	hypothetical protein	Strongylocentrotus purpuratus	XP_786891.2	1.9
B128-184-3	7TM diverse intracellular signalling domain protein	Microscilla marina	ZP_01687971.1	0.034
B128-184-4	***** No hits found ******
B128-190-1	hypothetical protein	H. cetorum	ABS86835.1	1e-113
B128-192-1	hypothetical protein	H. pylori	ACD48347.1	8e-68
B128-192-2	hypothetical protein	H. pylori	ACD48346.1	5e-16
B128-192-3	hypothetical protein	H. pylori	ACD48345.1	3e-15
B128-199-72	hypothetical protein	H. pylori	ACD48942.1	5e-86
B128-199-73	Uncharacterized phage-associated protein	H. pylori	ACD48943.1	7e-57
B128-201-17	hypothetical protein	H. pylori	ACD48106.1	1e-14
B128-202-1	hypothetical protein	H. pylori	ACD48864.1	7e-42
B128-202-3	hypothetical protein	H. pylori	ABP35933.1	0
B128-202-4	hypothetical protein	H. pylori	CAQ18970.1	3e-47
B128-202-5	hypothetical protein	H. pylori	CAQ18970.1	2e-85
