# Supplementary material for: Genome sequence analysis of Helicobacter pylori strains associated with gastric ulceration and gastric cancer
Source: BMC Genomics. 2009 Jan 5;10:3. doi: 10.1186/1471-2164-10-3 (PMC2627912; doi:10.1186/1471-2164-10-3)
Supplement: Additional File 4 — Genes present exclusively in H. pylori strains 98-10 and B128. This file contains a list of genes that are present in strains 98-10 and B128 (from patients with gastric cancer and gastric ulcer, respectively), but not in the three other strains analyzed. [file 1471-2164-10-3-S4.xls]

## Sheet: Sheet1
Supplementary Table 4. Genes present exclusively in H. pylori strains 98-10 and B128
98-10 locus	B128 locus	Description	Species of Best match	Best BLAST (nr) match	E
HP9810_11g32	HPB128_164g11	hypothetical protein	H. pylori	ACD48824.1	1e-07
HP9810_2g36	HPB128_4g1	methylase M.Hpy188I	H. pylori	AAF74028.1	0
HP9810_2g37	HPB128_4g2	restriction endonuclease	H. pylori	CAB92311.1	2e-91
HP9810_873g28	HPB128_151g2	type II restriction endonuclease	H. pylori	ACD47960.1	1e-168
HP9810_873g29	HPB128_151g1	site-specific DNA methyltransferase	H. pylori	ACD47961.1	1e-173
HP9810_874g12	HPB128_16g82	hypothetical protein		***** No hits found ******
HP9810_874g17	HPB128_16g77	hypothetical protein	H. pylori	ACD48847.1	1e-14
HP9810_874g25	HPB128_16g66	type II restriction enzyme EcoRI-like protein	Microcystis aeruginosa	BAG00688.1	1e-107
HP9810_874g26	HPB128_14g1	type II restriction enzyme EcoRI-like protein	Microcystis aeruginosa	BAG00689.1	1e-128
HP9810_886g1	HPB128_1g1	methyl-accepting chemotaxis protein (tlpA)	H. pylori	AAD07167.1	2e-26
HP9810_886g34	HPB128_3g28	hypothetical protein	H. pylori	ACD47610.1	3e-10
HP9810_898g9	HPB128_11g5	hypothetical protein	H. pylori	ACF17778.1	1e-139
HP9810_9g31	HPB128_21g214	hypothetical protein		***** No hits found ******
HP9810_9g45	HPB128_21g202	hypothetical protein	H. pylori	ACD47880.1	4e-41
HP9810_9g86	HPB128_21g159	hypothetical protein	H. pylori	ABF84440.1	1e-20
HP9810_9g91	HPB128_21g154	hypothetical protein	H. pylori	ACD47835.1	3e-46
