# Supplementary material for: Genome sequence analysis of Helicobacter pylori strains associated with gastric ulceration and gastric cancer
Source: BMC Genomics. 2009 Jan 5;10:3. doi: 10.1186/1471-2164-10-3 (PMC2627912; doi:10.1186/1471-2164-10-3)
Supplement: Additional File 5 — Genes present exclusively in H. pylori strains 98-10, B128, and HPAG1. This file contains a list of genes that are present in strains from patients with gastric cancer or premalignant conditions, but not in the two other strains analyzed. [file 1471-2164-10-3-S5.xls]

## Sheet: Sheet1
Supplementary Table 5. Genes present exclusively in H. pylori strains 98-10, B128, and HPAG1
98-10 locus	B128 locus	HPAG1 locus	Description	Species of Best match	Best BLAST (nr) match	E
HP9810_491g38	HPB128_142g38	gi|107837179	hypothetical protein	H. pylori	ABF85048.1	5e-30
HP9810_7g20	HPB128_186g37	gi|107836950	hypothetical protein	H. pylori	ABF84819.1	0
HP9810_7g58	HPB128_5g1	gi|107836914	hypothetical protein	H. pylori	ABF84783.1	1e-44
HP9810_870g1	HPB128_199g53	gi|107837612	type II methylase	H. pylori	ABF85481.1	1e-139
HP9810_870g28	HPB128_199g24	gi|107837639	restriction enzyme BcgI alpha chain-like protein	H. pylori	ABF85508.1	1e-156
HP9810_885g37	HPB128_199g55	gi|107837610	endonuclease	H. pylori	AAZ92563.1	1e-138
HP9810_885g6	HPB128_16g84	gi|107837660	type I R-M system specificity subunit	H. pylori	ABF85529.1	1e-94
HP9810_893g32	HPB128_2g23	gi|107837349	IceA1	H. pylori	AAF63947.1	1e-22
HP9810_901g3	HPB128_202g24	gi|107837259	OMU116	H. pylori	BAB69066.1	6e-39
HP9810_905g12	HPB128_198g21	gi|107836721	cag pathogenicity island protein B	H. pylori	AAC44705.1	4e-21
