# Supplementary material for: Genome sequence analysis of Helicobacter pylori strains associated with gastric ulceration and gastric cancer
Source: BMC Genomics. 2009 Jan 5;10:3. doi: 10.1186/1471-2164-10-3 (PMC2627912; doi:10.1186/1471-2164-10-3)
Supplement: Additional File 6 — Genes present exclusively in H. pylori strains 98-10 and HPAG1. This file contains a list of genes that are present in strains 98-10 and HPAG1 (from patients with gastric cancer and atrophic gastritis), but not in the other 3 strains analyzed. [file 1471-2164-10-3-S6.xls]

## Sheet: Sheet1
Supplementary Table 6. Genes present exclusively in H. pylori strains 98-10 and HPAG1
98-10 locus	HPAG1 locus	Description	Species of Best match	Best BLAST (nr) match	E
HP9810_1g9	gi|107836512	DNA methylase	H. pylori	ACD47774.1	0
HP9810_1g10	gi|107836511	type II restriction enzyme	H. pylori	ABF84380.1	3e-21
