# Supplementary material for: Genome sequence analysis of Helicobacter pylori strains associated with gastric ulceration and gastric cancer
Source: BMC Genomics. 2009 Jan 5;10:3. doi: 10.1186/1471-2164-10-3 (PMC2627912; doi:10.1186/1471-2164-10-3)
Supplement: Additional File 7 — Genes present exclusively in H. pylori strains B128 and HPAG1. This file contains a list of genes that are present in strains B128 and HPAG1 (from patients with gastric ulcer and atrophic gastritis), but not in the other 3 strains analyzed. [file 1471-2164-10-3-S7.xls]

## Sheet: Sheet1
Supplementary Table 7. Genes present exclusively in H. pylori strains B128 and HPAG1
B128 locus	HPAG1 locus	Description	Species of Best match	Best BLAST (nr) match	E
HPB128_132g38	gi|107837418	hypothetical protein	H. pylori	AAD06776.1	8e-07
HPB128_141g11	gi|107836694	HP0521B protein	H. pylori	AAR03913.1	1e-63
HPB128_146g1	gi|107837737	replication initiation protein A	H. pylori	ABF85605.1	5e-50
HPB128_146g2	gi|107837738	F1	H. pylori	ABA26018.1	0
HPB128_146g3	gi|107837739	F5	H. pylori	ABA26017.1	2e-54
HPB128_156g8	gi|107836854	hypothetical protein	H. pylori	ABF84723.1	1e-151
HPB128_164g22	gi|107837511	Adenine-specific DNA methylase	H. pylori	ACD48815.1	2e-73
HPB128_182g13	gi|107837683	putative type II methylase protein	H. pylori	ABF85552.1	1e-169
HPB128_186g63	gi|107836973	putative type I restriction-modification enzyme specificity subunit S	H. pylori	ABF84842.1	2e-59
HPB128_1g9	gi|107836290	HrgA protein	H. pylori	AAO31537.1	1e-160
HPB128_19g22	gi|107837160	PZ20b	H. pylori	AAR83261.1	4e-27
HPB128_199g54	gi|107837611	methylase	H. pylori	AAZ92562.1	1e-160
HPB128_201g18	gi|107836887	hypothetical protein	H. pylori	ACD48106.1	4e-64
HPB128_188g1	gi|107837534	hypothetical protein	H. pylori	ABF85403.1	0
