# Supplementary material for: Genome sequence analysis of Helicobacter pylori strains associated with gastric ulceration and gastric cancer
Source: BMC Genomics. 2009 Jan 5;10:3. doi: 10.1186/1471-2164-10-3 (PMC2627912; doi:10.1186/1471-2164-10-3)
Supplement: Additional File 8 — Genes present exclusively in H. pylori strains 26695 and J99. This file contains a list of genes that are present in strains 26695 and J99 (from patients with superficial gastritis and duodenal ulcer), but not in the 3 strains from patients with gastric cancer or premalignant conditions. [file 1471-2164-10-3-S8.xls]

## Sheet: Sheet1
Supplementary Table 8. Genes present exclusively in H. pylori strains 26695 and J99
26695 locus	J99 Locus	TIGR Common Name	TIGR Gene Symbol	Main role	TIGR subrole
HP0315	GI|4155397	virulence associated protein D	vapD	Cellular processes	Pathogenesis
HP0359	GI|4155616			hypothetical protein
HP0413	GI|4155394	transposase-like protein, PS3IS	No Data	Mobile and extrachromosomal element functions	Transposon functions
HP0732	GI|4155231			hypothetical protein
HP0893	GI|4155403	Holliday junction DNA helicase	ruvA	DNA metabolism	DNA replication, recombination, and repair
HP0901	GI|4155408			hypothetical protein
HP1008	GI|4155395	IS200 insertion sequence from SARA17	No Data	Mobile and extrachromosomal element functions	Transposon functions
HP1074	GI|4154875			hypothetical protein
HP1146	GI|4155667			hypothetical protein
HP1211	GI|4155736			hypothetical protein
HP1366	GI|4156064	type IIS restriction enzyme R protein	MBOIIR	DNA metabolism	Restriction/modification
HP1408	GI|4155546			hypothetical protein
HP1411	GI|4155913			hypothetical protein
HP1472	GI|4155977	type IIS restriction enzyme M protein	mod	DNA metabolism	Restriction/modification
HP1499	GI|4156012			hypothetical protein
